# Supplementary material for: Single-cell analysis of gene regulatory networks in the mammary glands of P4HA1-knockout mice
Source: PLoS Genet. 2025 Jul 22;21(7):e1011505. doi: 10.1371/journal.pgen.1011505 (PMC12310035; doi:10.1371/journal.pgen.1011505)
Supplement: S10 Table — (XLSX) [file pgen.1011505.s018.xlsx]

## Sheet: Table_Legend
S10 Table: Significantly different regulon TFs in 5Ht subcluster U1_wt showed open chromatin peaks, and expressed in 3M mice in a recent mouse aging atlas study.
S10 A: Significantly different regulon TFs in subcluster U1_wt of the 5Ht mice that have open peaks in various regions (Data extracted from Supplementary Table 3d from [1].
S10 B: Significantly different regulon TFs in subcluster U1_wt of the 5Ht mice expressed in 3M mice (Data extracted from Supplementary Table 3k from [1].
References:
[1] Angarola BL, Sharma S, Katiyar N, Kang HG, Nehar-Belaid D, Park S, et al. Comprehensive single-cell aging atlas of healthy mammary tissues reveals shared epigenomic and transcriptomic signatures of aging and cancer. Nat Aging. 2025;5(1):122-43.

## Sheet: S10A
Significant Regulon TF	Cluster	Log Fold Change 18M vs 3M	FDR	Significant	Direction	Peak Annotation	Peak start	Peak end	distanceToTSS	Gene Chr	Gene Start	Gene End	Gene Length	Gene Strand	Gene ID	Transcript ID
Rara	Myoepithelial	0.590207	0.640237	No	Opening	Promoter (2-3kb)	98942192	98942592	2480	chr11	98939712	98950490	10779	1	19401	ENSMUST00000147985.1
Arid5b	Myoepithelial	0.500702	0.904517	No	Opening	Promoter (2-3kb)	68275339	68275739	2982	chr10	68096016	68278721	182706	2	71371	ENSMUST00000020106.8
Smad3	Myoepithelial	0.273114	0.854129	No	Opening	Promoter (2-3kb)	63746108	63746508	-2843	chr9	63667813	63743265	75453	2	17127	ENSMUST00000137065.1
Rara	Myoepithelial	0.201264	0.973532	No	Opening	Promoter (2-3kb)	98930818	98931218	3000	chr11	98927818	98974162	46345	1	19401	ENSMUST00000107474.7
Rara	Myoepithelial	0.16162	0.973754	No	Opening	Promoter (2-3kb)	98963279	98963679	2867	chr11	98960412	98974942	14531	1	19401	ENSMUST00000107473.2
Zbtb20	Myoepithelial	0.00797085	0.99926	No	Opening	Promoter (2-3kb)	43500479	43500879	-2735	chr16	43503614	43577193	73580	1	56490	ENSMUST00000126100.7
Relb	Myoepithelial	0.874327	0.924876	No	Opening	Promoter (1-2kb)	19634666	19635066	1111	chr7	19634665	19636177	1513	2	56457	ENSMUST00000207704.1
Smad3	Myoepithelial	0.796343	0.875096	No	Opening	Promoter (1-2kb)	63752589	63752989	-1512	chr9	63666148	63751077	84930	2	17127	ENSMUST00000133108.2
Smad3	Myoepithelial	0.785267	0.519788	No	Opening	Promoter (1-2kb)	63744885	63745285	-1620	chr9	63667813	63743265	75453	2	17127	ENSMUST00000137065.1
Tcf4	Myoepithelial	0.784202	0.926388	No	Opening	Promoter (1-2kb)	69416965	69417365	1068	chr18	69415897	69683439	267543	1	21413	ENSMUST00000202458.3
Rara	Myoepithelial	0.515159	0.691404	No	Opening	Promoter (1-2kb)	98936072	98936472	-1226	chr11	98937698	98974162	36465	1	19401	ENSMUST00000107475.8
Atf3	Myoepithelial	0.464501	0.715299	No	Opening	Promoter (1-2kb)	191184867	191185267	-1527	chr1	191170296	191183340	13045	2	11910	ENSMUST00000027941.13
Stat1	Myoepithelial	0.385468	0.960352	No	Opening	Promoter (1-2kb)	52166658	52167058	1917	chr1	52166264	52168975	2712	2	14660	ENSMUST00000136654.1
Mbnl2	Myoepithelial	0.37763	0.911805	No	Opening	Promoter (1-2kb)	120296205	120296605	-1069	chr14	120297674	120430698	133025	1	105559	ENSMUST00000226800.1
Arid5b	Myoepithelial	0.343548	0.912247	No	Opening	Promoter (1-2kb)	68276335	68276735	1986	chr10	68096016	68278721	182706	2	71371	ENSMUST00000020106.8
Klf5	Myoepithelial	0.268145	0.94917	No	Opening	Promoter (1-2kb)	99300439	99300839	1285	chr14	99299154	99305326	6173	1	12224	ENSMUST00000226784.1
Atf3	Myoepithelial	0.158867	0.946583	No	Opening	Promoter (1-2kb)	191216117	191216517	1522	chr1	191170296	191218039	47744	2	11910	ENSMUST00000195117.1
Sox6	Myoepithelial	0.130213	0.987835	No	Opening	Promoter (1-2kb)	115844391	115844791	1314	chr7	115476658	115846105	369448	2	20679	ENSMUST00000166207.2
Arid5b	Myoepithelial	0.128268	0.978116	No	Opening	Promoter (1-2kb)	68134517	68134917	1709	chr10	68096454	68136626	40173	2	71371	ENSMUST00000218532.1
Ing4	Myoepithelial	0.107562	0.983583	No	Opening	Promoter (1-2kb)	125031694	125032094	1290	chr6	125030404	125037817	7414	1	269800	ENSMUST00000137325.1
Hivep1	Myoepithelial	0.10397	0.991601	No	Opening	Promoter (1-2kb)	42162223	42162623	-1699	chr13	42164322	42181910	17589	1	110521	ENSMUST00000222854.1
Klf6	Myoepithelial	0.084242	0.978956	No	Opening	Promoter (1-2kb)	5866142	5866542	1464	chr13	5864678	5866770	2093	1	23849	ENSMUST00000221734.1
Tcf4	Myoepithelial	1.36939	0.714734	Yes	Opening	Promoter (1-2kb)	69502218	69502618	1260	chr18	69500958	69652467	151510	1	21413	ENSMUST00000202765.3
Irf8	Myoepithelial	1.03398	0.750578	Yes	Opening	Promoter (1-2kb)	120739890	120740290	1251	chr8	120738639	120755581	16943	1	15900	ENSMUST00000162001.7
Smad3	Myoepithelial	0.994435	0.638785	No	Opening	Promoter (<=1kb)	63756860	63757260	734	chr9	63646767	63757994	111228	2	17127	ENSMUST00000034973.9
Irf1	Myoepithelial	0.808653	0.550961	No	Opening	Promoter (<=1kb)	53796776	53797176	-901	chr11	53783418	53795875	12458	2	622459	ENSMUST00000153206.7
Zbtb20	Myoepithelial	0.743991	0.650743	No	Opening	Promoter (<=1kb)	43503100	43503500	-114	chr16	43503614	43577193	73580	1	56490	ENSMUST00000126100.7
Tfap2b	Myoepithelial	0.625077	0.836784	No	Opening	Promoter (<=1kb)	19209955	19210355	995	chr1	19208960	19238083	29124	1	21419	ENSMUST00000187754.6
Zbtb20	Myoepithelial	0.61463	0.577414	No	Opening	Promoter (<=1kb)	43362858	43363258	0	chr16	43363048	43569761	206714	1	56490	ENSMUST00000141941.7
Rxra	Myoepithelial	0.61019	0.85452	No	Opening	Promoter (<=1kb)	27740221	27740621	20	chr2	27740201	27748671	8471	1	20181	ENSMUST00000148756.1
Arid5b	Myoepithelial	0.525122	0.859608	No	Opening	Promoter (<=1kb)	68135432	68135832	794	chr10	68096454	68136626	40173	2	71371	ENSMUST00000218532.1
Zbtb20	Myoepithelial	0.523537	0.752108	No	Opening	Promoter (<=1kb)	43364451	43364851	247	chr16	43364204	43609527	245324	1	56490	ENSMUST00000148775.7
Smad3	Myoepithelial	0.51163	0.843575	No	Opening	Promoter (<=1kb)	63667176	63667576	-629	chr9	63654771	63666547	11777	2	17127	ENSMUST00000137713.7
Zbtb20	Myoepithelial	0.494211	0.901629	No	Opening	Promoter (<=1kb)	43247012	43247412	0	chr16	43247284	43619069	371786	1	56490	ENSMUST00000079441.12
Tfap2b	Myoepithelial	0.467885	0.918692	No	Opening	Promoter (<=1kb)	19214076	19214476	197	chr1	19213879	19219253	5375	1	21419	ENSMUST00000186972.1
Zbtb20	Myoepithelial	0.439939	0.961397	No	Opening	Promoter (<=1kb)	42907281	42907681	0	chr16	42907392	43072468	165077	1	56490	ENSMUST00000131689.7
Zfp65	Myoepithelial	0.382094	0.931629	No	Opening	Promoter (<=1kb)	67729066	67729466	0	chr13	67705309	67729173	23865	2	235907	ENSMUST00000073157.14
Tfap2a	Myoepithelial	0.360462	0.801137	No	Opening	Promoter (<=1kb)	40733782	40734182	0	chr13	40715675	40733823	18149	2	21418	ENSMUST00000110193.8
Tfap2b	Myoepithelial	0.350321	0.949077	No	Opening	Promoter (<=1kb)	19208946	19209346	0	chr1	19208960	19238083	29124	1	21419	ENSMUST00000187754.6
Zfp580	Myoepithelial	0.338696	0.877515	No	Opening	Promoter (<=1kb)	5051497	5051897	0	chr7	5051538	5053723	2186	1	68992	ENSMUST00000069324.6
Zfp354c	Myoepithelial	0.33844	0.925046	No	Opening	Promoter (<=1kb)	50827555	50827955	0	chr11	50811086	50827690	16605	2	30944	ENSMUST00000109135.8
Smad3	Myoepithelial	0.327109	0.925993	No	Opening	Promoter (<=1kb)	63743763	63744163	-498	chr9	63667813	63743265	75453	2	17127	ENSMUST00000137065.1
Zbtb20	Myoepithelial	0.324196	0.939298	No	Opening	Promoter (<=1kb)	43508434	43508834	171	chr16	43508263	43619127	110865	1	56490	ENSMUST00000114690.7
Fosl1	Myoepithelial	0.297721	0.922687	No	Opening	Promoter (<=1kb)	5448643	5449043	722	chr19	5447921	5450520	2600	1	14283	ENSMUST00000235958.1
Batf	Myoepithelial	0.292289	0.973828	No	Opening	Promoter (<=1kb)	85686660	85687060	0	chr12	85686669	85709087	22419	1	53314	ENSMUST00000040536.5
Rara	Myoepithelial	0.290009	0.918692	No	Opening	Promoter (<=1kb)	98960343	98960743	0	chr11	98960412	98974942	14531	1	19401	ENSMUST00000107473.2
Arid5b	Myoepithelial	0.284444	0.853507	No	Opening	Promoter (<=1kb)	68136496	68136896	0	chr10	68096454	68136626	40173	2	71371	ENSMUST00000218532.1
Tcf4	Myoepithelial	0.278489	0.836784	No	Opening	Promoter (<=1kb)	69344179	69344579	0	chr18	69344489	69689079	344591	1	21413	ENSMUST00000114985.9
Zbtb7b	Myoepithelial	0.263283	0.966008	No	Opening	Promoter (<=1kb)	89387570	89387970	0	chr3	89377644	89387671	10028	2	22724	ENSMUST00000107435.7
Rest	Myoepithelial	0.256386	0.910349	No	Opening	Promoter (<=1kb)	77265658	77266058	-138	chr5	77266196	77286432	20237	1	19712	ENSMUST00000113449.1
Rara	Myoepithelial	0.256297	0.929644	No	Opening	Promoter (<=1kb)	98959475	98959875	-537	chr11	98960412	98974942	14531	1	19401	ENSMUST00000107473.2
Sox6	Myoepithelial	0.250063	0.984069	No	Opening	Promoter (<=1kb)	115824987	115825387	-277	chr7	115474456	115824710	350255	2	20679	ENSMUST00000169129.7
Rxra	Myoepithelial	0.247532	0.867618	No	Opening	Promoter (<=1kb)	27721588	27721988	437	chr2	27721151	27754348	33198	1	20181	ENSMUST00000238859.1
Nfatc4	Myoepithelial	0.24598	0.9102	No	Opening	Promoter (<=1kb)	55823068	55823468	0	chr14	55823144	55826232	3089	1	73181	ENSMUST00000226979.1
Elf3	Myoepithelial	0.244515	0.846923	No	Opening	Promoter (<=1kb)	135258326	135258726	0	chr1	135253575	135258568	4994	2	13710	ENSMUST00000003135.13
Tfap2c	Myoepithelial	0.242886	0.90516	No	Opening	Promoter (<=1kb)	172549338	172549738	0	chr2	172549593	172558622	9030	1	21420	ENSMUST00000030391.8
Rel	Myoepithelial	0.23952	0.891363	No	Opening	Promoter (<=1kb)	23771065	23771465	-95	chr11	23736847	23770970	34124	2	19696	ENSMUST00000102864.4
Rxra	Myoepithelial	0.237323	0.949077	No	Opening	Promoter (<=1kb)	27676257	27676657	0	chr2	27676440	27741898	65459	1	20181	ENSMUST00000129514.7
Prdm1	Myoepithelial	0.219813	0.915768	No	Opening	Promoter (<=1kb)	44529315	44529715	-814	chr10	44446717	44528501	81785	2	12142	ENSMUST00000167340.1
Klf6	Myoepithelial	0.204526	0.883495	No	Opening	Promoter (<=1kb)	5861082	5861482	0	chr13	5861482	5870394	8913	1	23849	ENSMUST00000000080.7
Bcl6	Myoepithelial	0.203773	0.969866	No	Opening	Promoter (<=1kb)	23987899	23988299	553	chr16	23965052	23988852	23801	2	12053	ENSMUST00000023151.5
Zbtb5	Myoepithelial	0.202608	0.844117	No	Opening	Promoter (<=1kb)	45012309	45012709	0	chr4	44991242	45012394	21153	2	230119	ENSMUST00000055028.8
Ing4	Myoepithelial	0.169322	0.984069	No	Opening	Promoter (<=1kb)	125046694	125047094	-546	chr6	125047640	125048618	979	1	28019	ENSMUST00000146229.1
Irf1	Myoepithelial	0.167887	0.958683	No	Opening	Promoter (<=1kb)	53768752	53769152	-862	chr11	53770014	53777323	7310	1	16362	ENSMUST00000108920.8
Klf6	Myoepithelial	0.15952	0.953441	No	Opening	Promoter (<=1kb)	5864195	5864595	-83	chr13	5864678	5866770	2093	1	23849	ENSMUST00000221734.1
Nr2f6	Myoepithelial	0.153456	0.96253	No	Opening	Promoter (<=1kb)	71375465	71375865	0	chr8	71374628	71375790	1163	2	13864	ENSMUST00000137734.7
Smad5	Myoepithelial	0.150419	0.963997	No	Opening	Promoter (<=1kb)	56702843	56703243	0	chr13	56703010	56742377	39368	1	17129	ENSMUST00000069557.13
Pou2f1	Myoepithelial	0.141667	0.96205	No	Opening	Promoter (<=1kb)	166002768	166003168	-90	chr1	165865154	166002678	137525	2	18986	ENSMUST00000160260.8
Tfap2b	Myoepithelial	0.1267	0.984947	No	Opening	Promoter (<=1kb)	19210976	19211376	-678	chr1	19212054	19234624	22571	1	21419	ENSMUST00000064976.5
Nr2f6	Myoepithelial	0.120889	0.973907	No	Opening	Promoter (<=1kb)	71381788	71382188	0	chr8	71374123	71381906	7784	2	13864	ENSMUST00000132630.1
Jund	Myoepithelial	0.112004	0.96253	No	Opening	Promoter (<=1kb)	70698831	70699231	0	chr8	70698949	70700616	1668	1	16478	ENSMUST00000095267.5
Sp4	Myoepithelial	0.107846	0.96205	No	Opening	Promoter (<=1kb)	118301994	118302394	-554	chr12	118261792	118301440	39649	2	20688	ENSMUST00000221844.1
Tcf4	Myoepithelial	0.10744	0.980372	No	Opening	Promoter (<=1kb)	69593074	69593474	0	chr18	69593372	69657898	64527	1	21413	ENSMUST00000201091.3
Zbtb33	Myoepithelial	0.104159	0.97607	No	Opening	Promoter (<=1kb)	38189524	38189924	0	chrX	38189793	38197046	7254	1	56805	ENSMUST00000049740.2
Gata3	Myoepithelial	0.100743	0.96205	No	Opening	Promoter (<=1kb)	9879495	9879895	-895	chr2	9857078	9878600	21523	2	14462	ENSMUST00000102976.3
Elk1	Myoepithelial	0.0986061	0.975515	No	Opening	Promoter (<=1kb)	20950534	20950934	0	chrX	20933395	20950608	17214	2	13712	ENSMUST00000009550.13
Zfp65	Myoepithelial	0.0974868	0.987798	No	Opening	Promoter (<=1kb)	67724151	67724551	0	chr13	67708189	67724326	16138	2	235907	ENSMUST00000130891.2
Ing4	Myoepithelial	0.0869761	0.97944	No	Opening	Promoter (<=1kb)	125039513	125039913	0	chr6	125039760	125049002	9243	1	28019	ENSMUST00000140131.7
Jun	Myoepithelial	0.0843351	0.972244	No	Opening	Promoter (<=1kb)	95052142	95052542	0	chr4	95049034	95052222	3189	2	16476	ENSMUST00000107094.1
Tfap2a	Myoepithelial	0.0821438	0.987196	No	Opening	Promoter (<=1kb)	40731036	40731436	171	chr13	40716022	40731607	15586	2	21418	ENSMUST00000224319.1
Irf8	Myoepithelial	0.07601	0.988677	No	Opening	Promoter (<=1kb)	120736062	120736462	0	chr8	120736358	120755404	19047	1	15900	ENSMUST00000160943.2
Zfp263	Myoepithelial	0.0738061	0.976988	No	Opening	Promoter (<=1kb)	3743881	3744281	0	chr16	3744093	3750781	6689	1	74120	ENSMUST00000023176.4
Stat1	Myoepithelial	0.0706711	0.978909	No	Opening	Promoter (<=1kb)	52119248	52119648	0	chr1	52119440	52155412	35973	1	20846	ENSMUST00000186574.6
E2f8	Myoepithelial	0.0690358	0.994008	No	Opening	Promoter (<=1kb)	48909252	48909652	536	chr7	48908716	48963824	55109	1	78286	ENSMUST00000184336.1
Zfp13	Myoepithelial	0.054843	0.984974	No	Opening	Promoter (<=1kb)	23599010	23599410	77	chr17	23575852	23599487	23636	2	22654	ENSMUST00000057029.4
Bcl6	Myoepithelial	0.0515004	0.989284	No	Opening	Promoter (<=1kb)	23988627	23989027	0	chr16	23965052	23988852	23801	2	12053	ENSMUST00000023151.5
Irf8	Myoepithelial	0.0508941	0.994966	No	Opening	Promoter (<=1kb)	120751953	120752353	0	chr8	120752209	120753711	1503	1	15900	ENSMUST00000160594.1
Irf1	Myoepithelial	0.0487251	0.989284	No	Opening	Promoter (<=1kb)	53769761	53770161	0	chr11	53770014	53777323	7310	1	16362	ENSMUST00000108920.8
Hltf	Myoepithelial	0.0449387	0.987005	No	Opening	Promoter (<=1kb)	20057572	20057972	0	chr3	20057811	20117281	59471	1	20585	ENSMUST00000143005.7
Runx3	Myoepithelial	0.0426207	0.99744	No	Opening	Promoter (<=1kb)	135153617	135154017	112	chr4	135153505	135155426	1922	1	12399	ENSMUST00000140642.1
Sin3a	Myoepithelial	0.0385607	0.990365	No	Opening	Promoter (<=1kb)	57075868	57076268	-108	chr9	57076376	57128364	51989	1	20466	ENSMUST00000168678.7
Klf5	Myoepithelial	0.0359643	0.990506	No	Opening	Promoter (<=1kb)	99298417	99298817	0	chr14	99298691	99315036	16346	1	12224	ENSMUST00000005279.7
Hic1	Myoepithelial	0.0344331	0.9933	No	Opening	Promoter (<=1kb)	75170413	75170813	-894	chr11	75164565	75169519	4955	2	15248	ENSMUST00000055619.4
Klf6	Myoepithelial	0.0316084	0.993643	No	Opening	Promoter (<=1kb)	5863539	5863939	-739	chr13	5864678	5866770	2093	1	23849	ENSMUST00000221734.1
Tfap2c	Myoepithelial	0.0309747	0.992908	No	Opening	Promoter (<=1kb)	172550473	172550873	0	chr2	172550653	172558607	7955	1	21420	ENSMUST00000128406.7
Irf9	Myoepithelial	0.00862101	0.997613	No	Opening	Promoter (<=1kb)	55603854	55604254	0	chr14	55603985	55610030	6046	1	16391	ENSMUST00000130697.7
Zfp398	Myoepithelial	0.0050428	0.999075	No	Opening	Promoter (<=1kb)	47835488	47835888	0	chr6	47835661	47843647	7987	1	272347	ENSMUST00000146202.1
Mxd3	Myoepithelial	0.00228058	0.999799	No	Opening	Promoter (<=1kb)	55329764	55330164	0	chr13	55325487	55329823	4337	2	17121	ENSMUST00000225561.1
Kmt2b	Myoepithelial	0.00195853	0.999799	No	Opening	Promoter (<=1kb)	30588767	30589167	-41	chr7	30568858	30588726	19869	2	75410	ENSMUST00000108154.8
Irf1	Myoepithelial	2.06021	0.219263	Yes	Opening	Promoter (<=1kb)	53794685	53795085	790	chr11	53783418	53795875	12458	2	622459	ENSMUST00000153206.7
Relb	Myoepithelial	1.94811	0.577414	Yes	Opening	Promoter (<=1kb)	19636113	19636513	0	chr7	19634665	19636177	1513	2	56457	ENSMUST00000207704.1
Tcf4	Myoepithelial	1.68791	0.764736	Yes	Opening	Promoter (<=1kb)	69415531	69415931	0	chr18	69415897	69683439	267543	1	21413	ENSMUST00000202458.3
Fli1	Myoepithelial	1.07353	0.187779	Yes	Opening	Promoter (<=1kb)	32541628	32542028	-33	chr9	32422204	32541595	119392	2	14247	ENSMUST00000016231.13
Thrb	Myoepithelial	0.284909	0.979412	No	Opening	Intron (ENSMUST00000224470.1/21834, intron 1 of 3)	17685457	17685857	24561	chr14	17660896	18036559	375664	1	21834	ENSMUST00000022303.14
Arid5b	Myoepithelial	0.506815	0.81344	No	Opening	Intron (ENSMUST00000219238.1/71371, intron 8 of 9)	68115498	68115898	20728	chr10	68096454	68136626	40173	2	71371	ENSMUST00000218532.1
Arid5b	Myoepithelial	0.248958	0.959928	No	Opening	Intron (ENSMUST00000219238.1/71371, intron 8 of 9)	68103417	68103817	32809	chr10	68096454	68136626	40173	2	71371	ENSMUST00000218532.1
Arid5b	Myoepithelial	0.133696	0.97987	No	Opening	Intron (ENSMUST00000219238.1/71371, intron 8 of 9)	68110602	68111002	25624	chr10	68096454	68136626	40173	2	71371	ENSMUST00000218532.1
Arid5b	Myoepithelial	0.157061	0.976292	No	Opening	Intron (ENSMUST00000219238.1/71371, intron 7 of 9)	68121893	68122293	14333	chr10	68096454	68136626	40173	2	71371	ENSMUST00000218532.1
Arid5b	Myoepithelial	0.172223	0.991225	No	Opening	Intron (ENSMUST00000219238.1/71371, intron 6 of 9)	68127191	68127591	9035	chr10	68096454	68136626	40173	2	71371	ENSMUST00000218532.1
Arid5b	Myoepithelial	0.331899	0.96205	No	Opening	Intron (ENSMUST00000219238.1/71371, intron 4 of 9)	68146836	68147236	-10210	chr10	68096454	68136626	40173	2	71371	ENSMUST00000218532.1
Arid5b	Myoepithelial	0.277902	0.914757	No	Opening	Intron (ENSMUST00000219238.1/71371, intron 4 of 9)	68156765	68157165	-20139	chr10	68096454	68136626	40173	2	71371	ENSMUST00000218532.1
Arid5b	Myoepithelial	0.270998	0.897533	No	Opening	Intron (ENSMUST00000219238.1/71371, intron 4 of 9)	68166203	68166603	-29577	chr10	68096454	68136626	40173	2	71371	ENSMUST00000218532.1
Arid5b	Myoepithelial	0.196281	0.975515	No	Opening	Intron (ENSMUST00000219238.1/71371, intron 3 of 9)	68230597	68230997	47724	chr10	68096016	68278721	182706	2	71371	ENSMUST00000020106.8
Arid5b	Myoepithelial	0.0660593	0.992334	No	Opening	Intron (ENSMUST00000219238.1/71371, intron 3 of 9)	68239642	68240042	38679	chr10	68096016	68278721	182706	2	71371	ENSMUST00000020106.8
Arid5b	Myoepithelial	1.17368	0.638785	Yes	Opening	Intron (ENSMUST00000219238.1/71371, intron 3 of 9)	68238355	68238755	39966	chr10	68096016	68278721	182706	2	71371	ENSMUST00000020106.8
Arid5b	Myoepithelial	0.349798	0.932623	No	Opening	Intron (ENSMUST00000219238.1/71371, intron 2 of 9)	68272915	68273315	5406	chr10	68096016	68278721	182706	2	71371	ENSMUST00000020106.8
Arid5b	Myoepithelial	0.17233	0.96253	No	Opening	Intron (ENSMUST00000219238.1/71371, intron 2 of 9)	68248661	68249061	29660	chr10	68096016	68278721	182706	2	71371	ENSMUST00000020106.8
Arid5b	Myoepithelial	0.0247293	0.995934	No	Opening	Intron (ENSMUST00000219238.1/71371, intron 2 of 9)	68249470	68249870	28851	chr10	68096016	68278721	182706	2	71371	ENSMUST00000020106.8
Elk3	Myoepithelial	0.696141	0.507716	No	Opening	Intron (ENSMUST00000215286.1/237459, intron 16 of 16)	93255303	93255703	16280	chr10	93239023	93265743	26721	1	237459	ENSMUST00000216729.1
Elk3	Myoepithelial	0.392509	0.776654	No	Opening	Intron (ENSMUST00000215286.1/237459, intron 16 of 16)	93261382	93261782	22359	chr10	93239023	93265743	26721	1	237459	ENSMUST00000216729.1
Sox6	Myoepithelial	0.0234364	0.998606	No	Opening	Intron (ENSMUST00000206034.1/20679, intron 5 of 15)	115669640	115670040	-7275	chr7	115597230	115662365	65136	2	20679	ENSMUST00000206427.1
Sox6	Myoepithelial	0.0468928	0.9933	No	Opening	Intron (ENSMUST00000206034.1/20679, intron 2 of 15)	115866057	115866457	-6205	chr7	115777120	115859852	82733	2	20679	ENSMUST00000206123.1
Mitf	Myoepithelial	0.000742054	0.999913	No	Opening	Intron (ENSMUST00000203884.2/17342, intron 2 of 9)	97952858	97953258	11940	chr6	97940918	98018707	77790	1	17342	ENSMUST00000113339.7
Mitf	Myoepithelial	0.566053	0.944574	No	Opening	Intron (ENSMUST00000203884.2/17342, intron 1 of 9)	97848246	97848646	41188	chr6	97807058	98021349	214292	1	17342	ENSMUST00000043637.13
Mitf	Myoepithelial	0.137136	0.980045	No	Opening	Intron (ENSMUST00000203884.2/17342, intron 1 of 9)	97883519	97883919	-45880	chr6	97929799	98018707	88909	1	17342	ENSMUST00000101123.9
Tcf4	Myoepithelial	0.240161	0.987655	No	Opening	Intron (ENSMUST00000203002.3/21413, intron 6 of 6)	69547813	69548213	-14794	chr18	69563007	69643015	80009	1	21413	ENSMUST00000201045.4
Tcf4	Myoepithelial	0.108491	0.993117	No	Opening	Intron (ENSMUST00000203002.3/21413, intron 5 of 6)	69507791	69508191	6833	chr18	69500958	69652467	151510	1	21413	ENSMUST00000202765.3
Tcf4	Myoepithelial	0.753971	0.918692	No	Opening	Intron (ENSMUST00000203002.3/21413, intron 3 of 6)	69430473	69430873	14576	chr18	69415897	69683439	267543	1	21413	ENSMUST00000202458.3
Tcf4	Myoepithelial	0.415867	0.972685	No	Opening	Intron (ENSMUST00000203002.3/21413, intron 3 of 6)	69381682	69382082	32738	chr18	69348944	69642932	293989	1	21413	ENSMUST00000201124.3
Tcf4	Myoepithelial	0.237591	0.966905	No	Opening	Intron (ENSMUST00000203002.3/21413, intron 3 of 6)	69396252	69396652	-19245	chr18	69415897	69683439	267543	1	21413	ENSMUST00000202458.3
Foxk1	Myoepithelial	0.626335	0.883524	No	Opening	Intron (ENSMUST00000198422.1/17425, intron 1 of 1)	142407356	142407756	5856	chr5	142401500	142462011	60512	1	17425	ENSMUST00000072837.6
Foxk1	Myoepithelial	1.04442	0.75006	Yes	Opening	Intron (ENSMUST00000198422.1/17425, intron 1 of 1)	142412880	142413280	11380	chr5	142401500	142462011	60512	1	17425	ENSMUST00000072837.6
Atf3	Myoepithelial	0.114638	0.987835	No	Opening	Intron (ENSMUST00000195117.1/11910, intron 1 of 3)	191204827	191205227	12812	chr1	191170296	191218039	47744	2	11910	ENSMUST00000195117.1
Tbl1xr1	Myoepithelial	0.0732098	0.993971	No	Opening	Intron (ENSMUST00000193734.5/81004, intron 2 of 16)	22142328	22142728	3054	chr3	22139274	22189786	50513	1	81004	ENSMUST00000202356.3
E2f8	Myoepithelial	0.181768	0.969866	No	Opening	Intron (ENSMUST00000184336.1/78286, intron 3 of 4)	48917482	48917882	8766	chr7	48908716	48963824	55109	1	78286	ENSMUST00000184336.1
Nfatc1	Myoepithelial	0.825618	0.880212	No	Opening	Intron (ENSMUST00000167977.7/18018, intron 9 of 9)	80633649	80634049	-24674	chr18	80607390	80608975	1586	2	18018	ENSMUST00000237776.1
Nfatc1	Myoepithelial	0.333044	0.956275	No	Opening	Intron (ENSMUST00000167977.7/18018, intron 9 of 9)	80624083	80624483	-15108	chr18	80607390	80608975	1586	2	18018	ENSMUST00000237776.1
Nfatc1	Myoepithelial	0.0924123	0.984399	No	Opening	Intron (ENSMUST00000167977.7/18018, intron 9 of 9)	80631449	80631849	-22474	chr18	80607390	80608975	1586	2	18018	ENSMUST00000237776.1
Nfatc1	Myoepithelial	0.502723	0.970861	No	Opening	Intron (ENSMUST00000167977.7/18018, intron 8 of 9)	80642487	80642887	-33512	chr18	80607390	80608975	1586	2	18018	ENSMUST00000237776.1
Nfatc1	Myoepithelial	0.265423	0.810012	No	Opening	Intron (ENSMUST00000167977.7/18018, intron 6 of 9)	80655660	80656060	-46685	chr18	80607390	80608975	1586	2	18018	ENSMUST00000237776.1
Nfatc1	Myoepithelial	0.0691922	0.995934	No	Opening	Intron (ENSMUST00000167977.7/18018, intron 3 of 9)	80669337	80669737	38436	chr18	80606205	80708173	101969	2	18018	ENSMUST00000167977.7
Klf2	Myoepithelial	0.211754	0.990126	No	Opening	Intron (ENSMUST00000163643.2/13859, intron 21 of 23)	72365871	72366271	8043	chr8	72345967	72374314	28348	2	13859	ENSMUST00000212257.1
Foxo6	Myoepithelial	0.967653	0.732026	No	Opening	Intron (ENSMUST00000152384.1/ENSMUST00000152384.1, intron 1 of 1)	120299294	120299694	-11945	chr4	120267079	120287349	20271	2	329934	ENSMUST00000102656.3
Hltf	Myoepithelial	0.240059	0.9871	No	Opening	Intron (ENSMUST00000143005.7/20585, intron 10 of 22)	20076635	20077035	18344	chr3	20058291	20118476	60186	1	20585	ENSMUST00000145853.7
Jun	Myoepithelial	1.03814	0.922687	Yes	Opening	Intron (ENSMUST00000142292.7/ENSMUST00000142292.7, intron 2 of 3)	95062818	95063218	-10596	chr4	95049034	95052222	3189	2	16476	ENSMUST00000107094.1
Zfp354c	Myoepithelial	0.375008	0.973828	No	Opening	Intron (ENSMUST00000142118.2/216725, intron 4 of 20)	50745033	50745433	-30746	chr11	50776179	50777015	837	1	216725	ENSMUST00000125988.1
Irf1	Myoepithelial	1.08065	0.409763	Yes	Opening	Intron (ENSMUST00000135815.7/622459, intron 3 of 4)	53803158	53803558	-7283	chr11	53783418	53795875	12458	2	622459	ENSMUST00000153206.7
Zbtb20	Myoepithelial	0.377235	0.585246	No	Opening	Intron (ENSMUST00000132881.7/56490, intron 4 of 4)	43464147	43464547	-39067	chr16	43503614	43577193	73580	1	56490	ENSMUST00000126100.7
Zbtb20	Myoepithelial	0.361803	0.912885	No	Opening	Intron (ENSMUST00000132881.7/56490, intron 4 of 4)	43475336	43475736	-27878	chr16	43503614	43577193	73580	1	56490	ENSMUST00000126100.7
Zbtb20	Myoepithelial	0.237614	0.958536	No	Opening	Intron (ENSMUST00000132881.7/56490, intron 4 of 4)	43539708	43540108	29400	chr16	43510308	43619137	108830	1	56490	ENSMUST00000114695.2
Zbtb20	Myoepithelial	0.194559	0.953441	No	Opening	Intron (ENSMUST00000132881.7/56490, intron 4 of 4)	43557347	43557747	47039	chr16	43510308	43619137	108830	1	56490	ENSMUST00000114695.2
Zbtb20	Myoepithelial	0.0899734	0.982926	No	Opening	Intron (ENSMUST00000132881.7/56490, intron 4 of 4)	43465491	43465891	-37723	chr16	43503614	43577193	73580	1	56490	ENSMUST00000126100.7
Zbtb20	Myoepithelial	1.00744	0.874681	Yes	Opening	Intron (ENSMUST00000132881.7/56490, intron 4 of 4)	43477336	43477736	-25878	chr16	43503614	43577193	73580	1	56490	ENSMUST00000126100.7
Rxra	Myoepithelial	0.347692	0.960296	No	Opening	Intron (ENSMUST00000129514.7/20181, intron 1 of 3)	27729982	27730382	4763	chr2	27725219	27759688	34470	1	20181	ENSMUST00000238913.1
Rxra	Myoepithelial	0.288143	0.97366	No	Opening	Intron (ENSMUST00000129514.7/20181, intron 1 of 3)	27715521	27715921	4938	chr2	27710583	27760183	49601	1	20181	ENSMUST00000113934.1
Zbtb20	Myoepithelial	0.517956	0.942325	No	Opening	Intron (ENSMUST00000126354.7/56490, intron 7 of 7)	43343180	43343580	-19468	chr16	43363048	43569761	206714	1	56490	ENSMUST00000141941.7
Zbtb20	Myoepithelial	1.50625	0.831641	Yes	Opening	Intron (ENSMUST00000126354.7/56490, intron 7 of 7)	43349922	43350322	-12726	chr16	43363048	43569761	206714	1	56490	ENSMUST00000141941.7
Zbtb20	Myoepithelial	0.0538041	0.99406	No	Opening	Intron (ENSMUST00000126354.7/56490, intron 4 of 7)	43221303	43221703	-14177	chr16	43235880	43609573	373694	1	56490	ENSMUST00000146708.7
Jun	Myoepithelial	0.91461	0.853507	No	Opening	Intron (ENSMUST00000124166.7/ENSMUST00000124166.7, intron 2 of 4)	95094523	95094923	-42301	chr4	95049034	95052222	3189	2	16476	ENSMUST00000107094.1
Jun	Myoepithelial	0.195178	0.939789	No	Opening	Intron (ENSMUST00000124166.7/ENSMUST00000124166.7, intron 2 of 4)	95074339	95074739	-22117	chr4	95049034	95052222	3189	2	16476	ENSMUST00000107094.1
Jun	Myoepithelial	0.144283	0.97944	No	Opening	Intron (ENSMUST00000124166.7/ENSMUST00000124166.7, intron 2 of 4)	95098289	95098689	-46067	chr4	95049034	95052222	3189	2	16476	ENSMUST00000107094.1
Jun	Myoepithelial	0.0141705	0.99744	No	Opening	Intron (ENSMUST00000124166.7/ENSMUST00000124166.7, intron 2 of 4)	95100643	95101043	-48421	chr4	95049034	95052222	3189	2	16476	ENSMUST00000107094.1
Jun	Myoepithelial	1.71037	0.650743	Yes	Opening	Intron (ENSMUST00000124166.7/ENSMUST00000124166.7, intron 2 of 4)	95082314	95082714	-30092	chr4	95049034	95052222	3189	2	16476	ENSMUST00000107094.1
Trp63	Myoepithelial	0.426583	0.82399	No	Opening	Intron (ENSMUST00000115308.8/22061, intron 4 of 10)	25835291	25835691	33375	chr16	25801916	25892102	90187	1	22061	ENSMUST00000115306.7
Trp63	Myoepithelial	0.423766	0.792767	No	Opening	Intron (ENSMUST00000115308.8/22061, intron 4 of 10)	25843678	25844078	41762	chr16	25801916	25892102	90187	1	22061	ENSMUST00000115306.7
Trp63	Myoepithelial	0.304372	0.982873	No	Opening	Intron (ENSMUST00000115308.8/22061, intron 4 of 10)	25826008	25826408	24092	chr16	25801916	25892102	90187	1	22061	ENSMUST00000115306.7
Trp63	Myoepithelial	0.268882	0.949077	No	Opening	Intron (ENSMUST00000115308.8/22061, intron 4 of 10)	25849601	25850001	47685	chr16	25801916	25892102	90187	1	22061	ENSMUST00000115306.7
Trp63	Myoepithelial	0.968169	0.711903	No	Opening	Intron (ENSMUST00000115307.7/22061, intron 3 of 3)	25811566	25811966	9650	chr16	25801916	25892102	90187	1	22061	ENSMUST00000115306.7
Rara	Myoepithelial	0.139843	0.972959	No	Opening	Intron (ENSMUST00000107474.7/19401, intron 4 of 8)	98969739	98970139	9327	chr11	98960412	98974942	14531	1	19401	ENSMUST00000107473.2
Rara	Myoepithelial	0.4351	0.918692	No	Opening	Intron (ENSMUST00000107474.7/19401, intron 2 of 8)	98954298	98954698	-5714	chr11	98960412	98974942	14531	1	19401	ENSMUST00000107473.2
Rara	Myoepithelial	0.29706	0.9517	No	Opening	Intron (ENSMUST00000107474.7/19401, intron 2 of 8)	98964415	98964815	4003	chr11	98960412	98974942	14531	1	19401	ENSMUST00000107473.2
Rara	Myoepithelial	0.169346	0.951413	No	Opening	Intron (ENSMUST00000107474.7/19401, intron 2 of 8)	98951459	98951859	-8553	chr11	98960412	98974942	14531	1	19401	ENSMUST00000107473.2
Rara	Myoepithelial	0.439618	0.676384	No	Opening	Intron (ENSMUST00000107474.7/19401, intron 1 of 8)	98933209	98933609	-4089	chr11	98937698	98974162	36465	1	19401	ENSMUST00000107475.8
Rara	Myoepithelial	0.0445574	0.993643	No	Opening	Intron (ENSMUST00000107474.7/19401, intron 1 of 8)	98949800	98950200	10088	chr11	98939712	98950490	10779	1	19401	ENSMUST00000147985.1
Gata3	Myoepithelial	0.263857	0.941698	No	Opening	Intron (ENSMUST00000102976.3/14462, intron 4 of 5)	9867062	9867462	6210	chr2	9863183	9873672	10490	2	14462	ENSMUST00000151456.1
Rel	Myoepithelial	1.51845	0.77261	Yes	Opening	Intron (ENSMUST00000102864.4/19696, intron 3 of 9)	23754278	23754678	16292	chr11	23736847	23770970	34124	2	19696	ENSMUST00000102864.4
Foxo6	Myoepithelial	0.136712	0.969169	No	Opening	Intron (ENSMUST00000102656.3/329934, intron 1 of 1)	120272223	120272623	14726	chr4	120267079	120287349	20271	2	329934	ENSMUST00000102656.3
Thrb	Myoepithelial	0.409353	0.924876	No	Opening	Intron (ENSMUST00000091471.11/21834, intron 7 of 9)	18020085	18020485	38556	chr14	17981529	18038090	56562	1	21834	ENSMUST00000022304.9
Mbnl2	Myoepithelial	0.578646	0.977866	No	Opening	Intron (ENSMUST00000088419.12/105559, intron 2 of 8)	120347716	120348116	-31125	chr14	120379241	120404666	25426	1	105559	ENSMUST00000228115.1
Mbnl2	Myoepithelial	0.40904	0.963342	No	Opening	Intron (ENSMUST00000088419.12/105559, intron 2 of 8)	120355145	120355545	-23696	chr14	120379241	120404666	25426	1	105559	ENSMUST00000228115.1
Mbnl2	Myoepithelial	0.213777	0.983583	No	Opening	Intron (ENSMUST00000088419.12/105559, intron 2 of 8)	120370801	120371201	-8040	chr14	120379241	120404666	25426	1	105559	ENSMUST00000228115.1
Mbnl2	Myoepithelial	0.13981	0.984947	No	Opening	Intron (ENSMUST00000088419.12/105559, intron 2 of 8)	120373007	120373407	-5834	chr14	120379241	120404666	25426	1	105559	ENSMUST00000228115.1
Mbnl2	Myoepithelial	0.550102	0.90698	No	Opening	Intron (ENSMUST00000088419.12/105559, intron 1 of 8)	120322010	120322410	15554	chr14	120306456	120379260	72805	1	105559	ENSMUST00000227644.1
Mbnl2	Myoepithelial	0.216415	0.981418	No	Opening	Intron (ENSMUST00000088419.12/105559, intron 1 of 8)	120292636	120293036	-4638	chr14	120297674	120430698	133025	1	105559	ENSMUST00000226800.1
Mbnl2	Myoepithelial	0.144916	0.978051	No	Opening	Intron (ENSMUST00000088419.12/105559, intron 1 of 8)	120323100	120323500	16644	chr14	120306456	120379260	72805	1	105559	ENSMUST00000227644.1
Mbnl2	Myoepithelial	0.0488887	0.991878	No	Opening	Intron (ENSMUST00000088419.12/105559, intron 1 of 8)	120278821	120279221	3091	chr14	120275730	120328406	52677	1	105559	ENSMUST00000227508.1
Rxra	Myoepithelial	0.118942	0.986894	No	Opening	Intron (ENSMUST00000077257.11/20181, intron 4 of 9)	27745897	27746297	5696	chr2	27740201	27748671	8471	1	20181	ENSMUST00000148756.1
Foxk1	Myoepithelial	0.45225	0.650743	No	Opening	Intron (ENSMUST00000072837.6/17425, intron 1 of 8)	142424979	142425379	23479	chr5	142401500	142462011	60512	1	17425	ENSMUST00000072837.6
Tcf4	Myoepithelial	0.434252	0.92163	No	Opening	Intron (ENSMUST00000066717.11/21413, intron 9 of 20)	69571000	69571400	7665	chr18	69563335	69636964	73630	1	21413	ENSMUST00000136151.7
Hivep1	Myoepithelial	0.91779	0.94917	No	Opening	Intron (ENSMUST00000060148.5/110521, intron 2 of 8)	42060964	42061364	8560	chr13	42052404	42154631	102228	1	110521	ENSMUST00000220525.1
Hivep1	Myoepithelial	0.000742522	0.999814	No	Opening	Intron (ENSMUST00000060148.5/110521, intron 2 of 8)	42116278	42116678	-47644	chr13	42164322	42181910	17589	1	110521	ENSMUST00000222854.1
Batf	Myoepithelial	0.549079	0.901629	No	Opening	Intron (ENSMUST00000040536.5/53314, intron 2 of 2)	85698358	85698758	11689	chr12	85686669	85709087	22419	1	53314	ENSMUST00000040536.5
Batf	Myoepithelial	0.0942465	0.965412	No	Opening	Intron (ENSMUST00000040536.5/53314, intron 2 of 2)	85705439	85705839	18770	chr12	85686669	85709087	22419	1	53314	ENSMUST00000040536.5
Cebpd	Myoepithelial	0.948237	0.673749	No	Opening	Intron (ENSMUST00000040248.8/224008, intron 11 of 19)	15920204	15920604	32918	chr16	15887286	15891031	3746	1	12609	ENSMUST00000096232.5
Cebpd	Myoepithelial	0.431042	0.958622	No	Opening	Intron (ENSMUST00000040248.8/224008, intron 11 of 19)	15932804	15933204	45518	chr16	15887286	15891031	3746	1	12609	ENSMUST00000096232.5
Smad3	Myoepithelial	0.146476	0.985913	No	Opening	Intron (ENSMUST00000034973.9/17127, intron 5 of 8)	63657128	63657528	9019	chr9	63654771	63666547	11777	2	17127	ENSMUST00000137713.7
Smad3	Myoepithelial	0.979691	0.53432	No	Opening	Intron (ENSMUST00000034973.9/17127, intron 1 of 8)	63718727	63719127	-6758	chr9	63654799	63711969	57171	2	17127	ENSMUST00000154323.7
Smad3	Myoepithelial	0.533554	0.900204	No	Opening	Intron (ENSMUST00000034973.9/17127, intron 1 of 8)	63732694	63733094	10171	chr9	63667813	63743265	75453	2	17127	ENSMUST00000137065.1
Smad3	Myoepithelial	0.393805	0.897533	No	Opening	Intron (ENSMUST00000034973.9/17127, intron 1 of 8)	63716141	63716541	-4172	chr9	63654799	63711969	57171	2	17127	ENSMUST00000154323.7
Smad3	Myoepithelial	0.240652	0.969866	No	Opening	Intron (ENSMUST00000034973.9/17127, intron 1 of 8)	63730849	63731249	12016	chr9	63667813	63743265	75453	2	17127	ENSMUST00000137065.1
Smad3	Myoepithelial	0.139038	0.972244	No	Opening	Intron (ENSMUST00000034973.9/17127, intron 1 of 8)	63677964	63678364	-11417	chr9	63654771	63666547	11777	2	17127	ENSMUST00000137713.7
Smad3	Myoepithelial	0.112733	0.984399	No	Opening	Intron (ENSMUST00000034973.9/17127, intron 1 of 8)	63721669	63722069	-9700	chr9	63654799	63711969	57171	2	17127	ENSMUST00000154323.7
Tfap2b	Myoepithelial	0.398815	0.952651	No	Opening	Intron (ENSMUST00000027059.10/21419, intron 3 of 6)	19219539	19219939	5660	chr1	19213879	19219253	5375	1	21419	ENSMUST00000186972.1
Tfap2b	Myoepithelial	0.43661	0.946266	No	Opening	Intron (ENSMUST00000027059.10/21419, intron 2 of 6)	19218470	19218870	4591	chr1	19213879	19219253	5375	1	21419	ENSMUST00000186972.1
Bcl6	Myoepithelial	0.14849	0.973089	No	Opening	Intron (ENSMUST00000023151.5/12053, intron 1 of 9)	23984181	23984581	4271	chr16	23965052	23988852	23801	2	12053	ENSMUST00000023151.5
Fli1	Myoepithelial	0.937604	0.769605	No	Opening	Intron (ENSMUST00000016231.13/14247, intron 1 of 8)	32506146	32506546	35049	chr9	32422204	32541595	119392	2	14247	ENSMUST00000016231.13
Fli1	Myoepithelial	2.08754	0.0706425	Yes	Opening	Intron (ENSMUST00000016231.13/14247, intron 1 of 8)	32502192	32502592	39003	chr9	32422204	32541595	119392	2	14247	ENSMUST00000016231.13
Fli1	Myoepithelial	1.63695	0.0581987	Yes	Opening	Intron (ENSMUST00000016231.13/14247, intron 1 of 8)	32494815	32495215	46380	chr9	32422204	32541595	119392	2	14247	ENSMUST00000016231.13
Elk3	Myoepithelial	0.218401	0.950404	No	Opening	Intron (ENSMUST00000008542.11/13713, intron 2 of 4)	93276352	93276752	8223	chr10	93254744	93284975	30232	2	13713	ENSMUST00000223340.1
Elk3	Myoepithelial	0.0516557	0.993136	No	Opening	Intron (ENSMUST00000008542.11/13713, intron 1 of 4)	93291687	93292087	-6712	chr10	93254744	93284975	30232	2	13713	ENSMUST00000223340.1
Tfap2a	Myoepithelial	0.51573	0.90021	No	Opening	Exon (ENSMUST00000225467.1/ENSMUST00000225467.1, exon 1 of 2)	40754823	40755223	-16447	chr13	40716605	40738376	21772	2	21418	ENSMUST00000223869.1
Stat1	Myoepithelial	0.332212	0.888869	No	Opening	Exon (ENSMUST00000185516.1/20846, exon 12 of 34)	52113645	52114045	-5395	chr1	52119440	52155412	35973	1	20846	ENSMUST00000186574.6
Zfhx2	Myoepithelial	0.186734	0.986415	No	Opening	Exon (ENSMUST00000185430.1/ENSMUST00000185430.1, exon 1 of 1)	55079234	55079634	-7000	chr14	55066207	55072234	6028	2	239102	ENSMUST00000176665.1
Pparg	Myoepithelial	1.5275	0.711903	Yes	Opening	Exon (ENSMUST00000171644.7/19016, exon 6 of 8)	115462895	115463295	22920	chr6	115439975	115463598	23624	1	19016	ENSMUST00000203896.1
Jun	Myoepithelial	0.464214	0.606987	No	Opening	Exon (ENSMUST00000143242.7/ENSMUST00000143242.7, exon 1 of 5)	95075624	95076024	-23402	chr4	95049034	95052222	3189	2	16476	ENSMUST00000107094.1
Spi1	Myoepithelial	0.914755	0.919741	No	Opening	Exon (ENSMUST00000131400.1/ENSMUST00000131400.1, exon 2 of 2)	91090183	91090583	-5513	chr2	91096096	91115756	19661	1	20375	ENSMUST00000002180.7
Trp63	Myoepithelial	0.718502	0.912885	No	Opening	Exon (ENSMUST00000115307.7/22061, exon 4 of 4)	25820220	25820620	18304	chr16	25801916	25892102	90187	1	22061	ENSMUST00000115306.7
Tfap2b	Myoepithelial	0.0446332	0.990506	No	Opening	Exon (ENSMUST00000027059.10/21419, exon 7 of 7)	19233786	19234186	19907	chr1	19213879	19219253	5375	1	21419	ENSMUST00000186972.1
Bhlhe41	Myoepithelial	0.362679	0.797778	No	Opening	Downstream (1-2kb)	145855874	145856274	9028	chr6	145863505	145865302	1798	2	79362	ENSMUST00000111703.1
Arid5b	Myoepithelial	0.267719	0.97612	No	Opening	Downstream (1-2kb)	68090538	68090938	45688	chr10	68096454	68136626	40173	2	71371	ENSMUST00000218532.1
Arid5b	Myoepithelial	0.584254	0.950915	No	Opening	Downstream (<1kb)	68091736	68092136	44490	chr10	68096454	68136626	40173	2	71371	ENSMUST00000218532.1
Tfap2b	Myoepithelial	0.977419	0.902001	No	Opening	Distal Intergenic	19179024	19179424	-29490	chr1	19208914	19238576	29663	1	21419	ENSMUST00000027059.10
Smad3	Myoepithelial	0.898015	0.975695	No	Opening	Distal Intergenic	63771599	63771999	-13605	chr9	63646767	63757994	111228	2	17127	ENSMUST00000034973.9
Hivep1	Myoepithelial	0.864923	0.939298	No	Opening	Distal Intergenic	42011706	42012106	-39915	chr13	42052021	42185026	133006	1	110521	ENSMUST00000060148.5
Pparg	Myoepithelial	0.854352	0.823686	No	Opening	Distal Intergenic	115313233	115313633	-47318	chr6	115360951	115490399	129449	1	19016	ENSMUST00000171644.7
Fli1	Myoepithelial	0.829472	0.752205	No	Opening	Distal Intergenic	32562517	32562917	-19656	chr9	32428059	32542861	114803	2	14247	ENSMUST00000183767.1
Gata3	Myoepithelial	0.818138	0.900281	No	Opening	Distal Intergenic	9825642	9826042	47630	chr2	9863183	9873672	10490	2	14462	ENSMUST00000151456.1
Nfat5	Myoepithelial	0.727414	0.705164	No	Opening	Distal Intergenic	107244245	107244645	-48825	chr8	107293470	107329307	35838	1	54446	ENSMUST00000151582.1
Nfat5	Myoepithelial	0.726419	0.904517	No	Opening	Distal Intergenic	107254327	107254727	-38743	chr8	107293470	107329307	35838	1	54446	ENSMUST00000151582.1
Irf1	Myoepithelial	0.678196	0.904517	No	Opening	Distal Intergenic	53779750	53780150	6597	chr11	53773153	53774130	978	1	16362	ENSMUST00000153054.1
Spi1	Myoepithelial	0.540266	0.912247	No	Opening	Distal Intergenic	91078489	91078889	-3501	chr2	91082390	91114366	31977	1	20375	ENSMUST00000169852.1
Rxra	Myoepithelial	0.463932	0.846923	No	Opening	Distal Intergenic	27775643	27776043	35442	chr2	27740201	27748671	8471	1	20181	ENSMUST00000148756.1
Nfat5	Myoepithelial	0.427734	0.6956	No	Opening	Distal Intergenic	107255165	107255565	-37905	chr8	107293470	107329307	35838	1	54446	ENSMUST00000151582.1
Bhlhe41	Myoepithelial	0.423632	0.814864	No	Opening	Distal Intergenic	145886302	145886702	-20744	chr6	145858243	145865558	7316	2	79362	ENSMUST00000032386.10
Bhlhe41	Myoepithelial	0.419093	0.9102	No	Opening	Distal Intergenic	145830086	145830486	21703	chr6	145808383	145817584	9202	1	71323	ENSMUST00000032388.4
Tfap2a	Myoepithelial	0.409791	0.946686	No	Opening	Distal Intergenic	40744434	40744834	-6058	chr13	40716605	40738376	21772	2	21418	ENSMUST00000223869.1
Prdm1	Myoepithelial	0.335208	0.963822	No	Opening	Distal Intergenic	44564788	44565188	-36287	chr10	44446717	44528501	81785	2	12142	ENSMUST00000167340.1
Hivep1	Myoepithelial	0.326804	0.977224	No	Opening	Distal Intergenic	42198449	42198849	34127	chr13	42164322	42181910	17589	1	110521	ENSMUST00000222854.1
Rxra	Myoepithelial	0.302535	0.982104	No	Opening	Distal Intergenic	27666540	27666940	-9500	chr2	27676440	27741898	65459	1	20181	ENSMUST00000129514.7
Mitf	Myoepithelial	0.300905	0.974963	No	Opening	Distal Intergenic	97757382	97757782	-49270	chr6	97807052	98018593	211542	1	17342	ENSMUST00000203884.2
Tfap2c	Myoepithelial	0.294458	0.975515	No	Opening	Distal Intergenic	172567688	172568088	15572	chr2	172552116	172553518	1403	1	21420	ENSMUST00000142633.1
Trp63	Myoepithelial	0.279994	0.981786	No	Opening	Distal Intergenic	25953348	25953748	31426	chr16	25972282	25985174	12893	2	210530	ENSMUST00000160067.1
Tfap2c	Myoepithelial	0.275961	0.97944	No	Opening	Distal Intergenic	172597529	172597929	45413	chr2	172552116	172553518	1403	1	21420	ENSMUST00000142633.1
Batf	Myoepithelial	0.265112	0.963822	No	Opening	Distal Intergenic	85666452	85666852	-19817	chr12	85686669	85709087	22419	1	53314	ENSMUST00000040536.5
Zbtb33	Myoepithelial	0.261415	0.972036	No	Opening	Distal Intergenic	38179952	38180352	-9441	chrX	38189793	38197046	7254	1	56805	ENSMUST00000049740.2
Prdm1	Myoepithelial	0.258095	0.927294	No	Opening	Distal Intergenic	44409760	44410160	47050	chr10	44439667	44457210	17544	2	12142	ENSMUST00000218369.1
Smad3	Myoepithelial	0.244805	0.969866	No	Opening	Distal Intergenic	63791595	63791995	-33601	chr9	63646767	63757994	111228	2	17127	ENSMUST00000034973.9
Runx3	Myoepithelial	0.241841	0.977224	No	Opening	Distal Intergenic	135203250	135203650	48814	chr4	135154436	135155342	907	1	12399	ENSMUST00000127109.1
Tfap2c	Myoepithelial	0.230734	0.891096	No	Opening	Distal Intergenic	172585009	172585409	32893	chr2	172552116	172553518	1403	1	21420	ENSMUST00000142633.1
Arid5b	Myoepithelial	0.213295	0.935885	No	Opening	Distal Intergenic	68283098	68283498	-4358	chr10	68092520	68278740	186221	2	71371	ENSMUST00000219238.1
Trp63	Myoepithelial	0.206626	0.94794	No	Opening	Distal Intergenic	25945230	25945630	39544	chr16	25972282	25985174	12893	2	210530	ENSMUST00000160067.1
Klf5	Myoepithelial	0.206096	0.949077	No	Opening	Distal Intergenic	99324522	99324922	25368	chr14	99299154	99305326	6173	1	12224	ENSMUST00000226784.1
Smad3	Myoepithelial	0.200501	0.982813	No	Opening	Distal Intergenic	63780404	63780804	-22410	chr9	63646767	63757994	111228	2	17127	ENSMUST00000034973.9
Klf6	Myoepithelial	0.193785	0.97607	No	Opening	Distal Intergenic	5871364	5871764	6686	chr13	5864678	5866770	2093	1	23849	ENSMUST00000221734.1
Prdm1	Myoepithelial	0.171412	0.97607	No	Opening	Distal Intergenic	44425007	44425407	31803	chr10	44439667	44457210	17544	2	12142	ENSMUST00000218369.1
Bhlhe41	Myoepithelial	0.170146	0.990506	No	Opening	Distal Intergenic	145823753	145824153	15370	chr6	145808383	145817584	9202	1	71323	ENSMUST00000032388.4
Tfap2a	Myoepithelial	0.157801	0.96253	No	Opening	Distal Intergenic	40749537	40749937	-11161	chr13	40716605	40738376	21772	2	21418	ENSMUST00000223869.1
Tfap2c	Myoepithelial	0.156139	0.955015	No	Opening	Distal Intergenic	172590855	172591255	38739	chr2	172552116	172553518	1403	1	21420	ENSMUST00000142633.1
Smad5	Myoepithelial	0.155381	0.984002	No	Opening	Distal Intergenic	56689611	56690011	-12999	chr13	56703010	56742377	39368	1	17129	ENSMUST00000069557.13
Irx4	Myoepithelial	0.152652	0.965007	No	Opening	Distal Intergenic	73255595	73255995	-4484	chr13	73260479	73269608	9130	1	50916	ENSMUST00000176684.7
Thrb	Myoepithelial	0.147252	0.990506	No	Opening	Distal Intergenic	17632925	17633325	-26936	chr14	17660261	17963125	302865	1	21834	ENSMUST00000224470.1
Tfap2c	Myoepithelial	0.141644	0.979412	No	Opening	Distal Intergenic	172560012	172560412	7896	chr2	172552116	172553518	1403	1	21420	ENSMUST00000142633.1
Jund	Myoepithelial	0.140661	0.966008	No	Opening	Distal Intergenic	70695366	70695766	-3183	chr8	70698949	70700616	1668	1	16478	ENSMUST00000095267.5
Rxra	Myoepithelial	0.133361	0.989284	No	Opening	Distal Intergenic	27779270	27779670	39069	chr2	27740201	27748671	8471	1	20181	ENSMUST00000148756.1
Foxo6	Myoepithelial	0.111227	0.990132	No	Opening	Distal Intergenic	120252797	120253197	34152	chr4	120267079	120287349	20271	2	329934	ENSMUST00000102656.3
Tfap2c	Myoepithelial	0.109446	0.987798	No	Opening	Distal Intergenic	172600437	172600837	48321	chr2	172552116	172553518	1403	1	21420	ENSMUST00000142633.1
Smad5	Myoepithelial	0.0956308	0.972244	No	Opening	Distal Intergenic	56682437	56682837	-20173	chr13	56703010	56742377	39368	1	17129	ENSMUST00000069557.13
Trp63	Myoepithelial	0.0738607	0.989284	No	Opening	Distal Intergenic	25942250	25942650	42524	chr16	25972282	25985174	12893	2	210530	ENSMUST00000160067.1
Prdm1	Myoepithelial	0.0448894	0.994008	No	Opening	Distal Intergenic	44427655	44428055	29155	chr10	44439667	44457210	17544	2	12142	ENSMUST00000218369.1
Foxo6	Myoepithelial	0.0401361	0.996956	No	Opening	Distal Intergenic	120241042	120241442	45907	chr4	120267079	120287349	20271	2	329934	ENSMUST00000102656.3
Rxra	Myoepithelial	0.0196031	0.995915	No	Opening	Distal Intergenic	27640866	27641266	-35174	chr2	27676440	27741898	65459	1	20181	ENSMUST00000129514.7
Batf	Myoepithelial	0.0138387	0.999799	No	Opening	Distal Intergenic	85712536	85712936	25867	chr12	85686669	85709087	22419	1	53314	ENSMUST00000040536.5
Zbtb33	Myoepithelial	0.0123226	0.999265	No	Opening	Distal Intergenic	38181852	38182252	-7541	chrX	38189793	38197046	7254	1	56805	ENSMUST00000049740.2
Bcl6	Myoepithelial	0.0111185	0.999075	No	Opening	Distal Intergenic	23993556	23993956	-4704	chr16	23965052	23988852	23801	2	12053	ENSMUST00000023151.5
Gata3	Myoepithelial	0.0048419	0.999799	No	Opening	Distal Intergenic	9896169	9896569	-6135	chr2	9874702	9890034	15333	2	14462	ENSMUST00000130615.1
Nfat5	Myoepithelial	2.05033	0.691767	Yes	Opening	Distal Intergenic	107286679	107287079	-6391	chr8	107293470	107329307	35838	1	54446	ENSMUST00000151582.1
Maf	Myoepithelial	1.20167	0.370007	Yes	Opening	Distal Intergenic	115748671	115749071	-40877	chr8	115701435	115707794	6360	2	17132	ENSMUST00000109104.1
Bhlhe41	Myoepithelial	1.07352	0.768482	Yes	Opening	Distal Intergenic	145829304	145829704	20921	chr6	145808383	145817584	9202	1	71323	ENSMUST00000032388.4
Rxra	Myoepithelial	1.00403	0.650743	Yes	Opening	Distal Intergenic	27774428	27774828	34227	chr2	27740201	27748671	8471	1	20181	ENSMUST00000148756.1
Irx4	Myoepithelial	0.159608	0.976292	No	Opening	3' UTR	73268732	73269132	8235	chr13	73260497	73269608	9112	1	50916	ENSMUST00000022095.9
Klf6	Myoepithelial	0.0812415	0.987019	No	Opening	3' UTR	5869846	5870246	5168	chr13	5864678	5866770	2093	1	23849	ENSMUST00000221734.1
Irf5	Myoepithelial	0.0717499	0.990506	No	Opening	3' UTR	29537251	29537651	-3495	chr6	29541146	29541858	713	1	27056	ENSMUST00000171527.1
Tfap2b	Myoepithelial	0.0683982	0.985913	No	Opening	3' UTR	19236619	19237019	22740	chr1	19213879	19219253	5375	1	21419	ENSMUST00000186972.1
Irf1	Myoepithelial	1.68708	0.344399	Yes	Opening	3' UTR	53786289	53786689	9186	chr11	53783418	53795875	12458	2	622459	ENSMUST00000153206.7

## Sheet: S10B
Significant Regulon TF	Cluster	Percent Cells (3M)
Spi1	Epi-C11	0.333
Irf4	Epi-C11	0.333
Klf2	Epi-C11	1
Rest	Epi-C11	1
Rel	Epi-C11	0.667
Zfp13	Epi-C11	0.667
Zfp263	Epi-C11	0.667
Nfat5	Epi-C11	0.333
Stat1	Epi-C11	0.667
Bhlhe41	Epi-C11	1
Cebpd	Epi-C11	1
Atf3	Epi-C11	1
Zbtb20	Epi-C11	1
Klf5	Epi-C11	0.333
Mtf2	Epi-C11	0.333
Hivep1	Epi-C11	0.667
Irx4	Epi-C11	0.667
Jun	Epi-C11	1
Relb	Epi-C11	0.333
Smad5	Epi-C11	0.333
Zfhx2	Epi-C11	0.333
Zbtb7b	Epi-C11	0.333
Klf6	Epi-C11	1
Smad3	Epi-C11	0.333
Irf7	Epi-C11	0.667
Nfatc1	Epi-C11	0.333
Tfap2c	Epi-C11	1
Tbl1xr1	Epi-C11	0.333
Rxra	Epi-C11	0.333
Gata3	Epi-C11	0.667
Irf9	Epi-C11	0.667
Irf1	Epi-C11	1
Tfap2a	Epi-C11	0.333
Tcf4	Epi-C11	0.667
Arid5b	Epi-C11	1
Trp63	Epi-C11	1
Prdm1	Epi-C11	0.333
Foxk1	Epi-C11	0.333
Taf1	Epi-C11	0.333
Mbnl2	Epi-C11	1
Nr2f6	Epi-C11	0.667
Jund	Epi-C11	1
