# Supplementary material for: Single-cell analysis of gene regulatory networks in the mammary glands of P4HA1-knockout mice
Source: PLoS Genet. 2025 Jul 22;21(7):e1011505. doi: 10.1371/journal.pgen.1011505 (PMC12310035; doi:10.1371/journal.pgen.1011505)
Supplement: S11 Table — (XLSX) [file pgen.1011505.s019.xlsx]

## Sheet: Table_Legend
S11 Table: DEGs in 5Ht subcluster U1_wt showed open chromatin peaks, expressed in 3M mice, and were also DEGs in subcluster Epi-C11 in a recent mouse aging atlas study.
S11A: DEGs in subcluster U1_wt of the 5Ht mice that have open peaks in various regions (Data extracted from Supplementary Table 3d from [1].
S11B: DEGs in subcluster U1_wt of the 5Ht mice expressed in 3M mice (Data extracted from Supplementary Table 3k from [1].
S11C: DEGs in subcluster U1_wt of the 5Ht mice that are differentially expressed between myoepithelial subcluster Epi-C11 and other myoepithelial cells (Data extracted from Supplementary Table 3j from [1].
References:
[1] Angarola BL, Sharma S, Katiyar N, Kang HG, Nehar-Belaid D, Park S, et al. Comprehensive single-cell aging atlas of healthy mammary tissues reveals shared epigenomic and transcriptomic signatures of aging and cancer. Nat Aging. 2025;5(1):122-43.

## Sheet: S11A
DEG in U1_wt	Cluster	Log Fold Change 18M vs 3M	FDR	Significant	Direction	Peak Annotation	Peak start	Peak end	distanceToTSS	Gene Chr	Gene Start	Gene End	Gene Length	Gene Strand	Gene ID	Transcript ID
Grb2	Myoepithelial	1.92091	0.522844	Yes	Opening	Promoter (2-3kb)	115696495	115696895	2412	chr11	115644045	115699307	55263	2	14784	ENSMUST00000106499.7
Frmd4a	Myoepithelial	1.91951	0.759923	Yes	Opening	Promoter (2-3kb)	4391757	4392157	2141	chr2	4389616	4433512	43897	1	209630	ENSMUST00000141746.2
Dennd4b	Myoepithelial	1.66308	0.401918	Yes	Opening	Promoter (2-3kb)	90280721	90281121	2713	chr3	90278008	90278670	663	1	229541	ENSMUST00000141139.1
Ncoa3	Myoepithelial	1.40977	0.711304	Yes	Opening	Promoter (2-3kb)	166044926	166045326	-2592	chr2	166047918	166052398	4481	1	17979	ENSMUST00000153507.1
Pid1	Myoepithelial	1.28115	0.818563	Yes	Opening	Promoter (2-3kb)	84286746	84287146	-2101	chr1	84036296	84284645	248350	2	98496	ENSMUST00000168574.8
Lama5	Myoepithelial	1.01652	0.766788	Yes	Opening	Promoter (2-3kb)	180223342	180223742	2117	chr2	180176373	180225859	49487	2	16776	ENSMUST00000015791.5
Slc11a1	Myoepithelial	0.806151	0.952027	No	Opening	Promoter (2-3kb)	74379209	74379609	-2042	chr1	74381651	74384173	2523	1	18173	ENSMUST00000133896.7
Ccl6	Myoepithelial	0.787238	0.936174	No	Opening	Promoter (2-3kb)	83595875	83596275	-2788	chr11	83587882	83593087	5206	2	20305	ENSMUST00000019071.3
Rgl1	Myoepithelial	0.785464	0.679471	No	Opening	Promoter (2-3kb)	152621790	152622190	2839	chr1	152557543	152625029	67487	2	19731	ENSMUST00000149536.2
Ccl2	Myoepithelial	0.677202	0.744774	No	Opening	Promoter (2-3kb)	82032932	82033332	-2239	chr11	82035571	82037453	1883	1	20296	ENSMUST00000000193.5
Agpat3	Myoepithelial	0.653383	0.954521	No	Opening	Promoter (2-3kb)	78309730	78310130	-2180	chr10	78284313	78307550	23238	2	28169	ENSMUST00000150828.1
Gas2l1	Myoepithelial	0.51524	0.97351	No	Opening	Promoter (2-3kb)	5074875	5075275	-2655	chr11	5070690	5072220	1531	2	14030	ENSMUST00000130060.1
Pink1	Myoepithelial	0.50679	0.891096	No	Opening	Promoter (2-3kb)	138340656	138341056	2593	chr4	138338424	138343649	5226	2	72269	ENSMUST00000144986.1
Plxnd1	Myoepithelial	0.436587	0.957685	No	Opening	Promoter (2-3kb)	115953896	115954296	2068	chr6	115955800	115956364	565	2	67784	ENSMUST00000123165.1
Wwp2	Myoepithelial	0.429581	0.897128	No	Opening	Promoter (2-3kb)	107547690	107548090	2678	chr8	107545012	107557213	12202	1	66894	ENSMUST00000212543.1
Sft2d2	Myoepithelial	0.429042	0.900541	No	Opening	Promoter (2-3kb)	165191600	165192000	2317	chr1	165179238	165194317	15080	2	108735	ENSMUST00000192565.1
Hivep3	Myoepithelial	0.418149	0.912449	No	Opening	Promoter (2-3kb)	120029955	120030355	-2411	chr4	120032766	120065063	32298	1	16656	ENSMUST00000227491.1
Shroom3	Myoepithelial	0.398684	0.832247	No	Opening	Promoter (2-3kb)	92927808	92928208	2401	chr5	92925407	92940455	15049	1	27428	ENSMUST00000172706.1
Lats2	Myoepithelial	0.394545	0.851453	No	Opening	Promoter (2-3kb)	57701910	57702310	-2020	chr14	57697227	57699890	2664	2	50523	ENSMUST00000173964.1
Zfp36	Myoepithelial	0.375702	0.799594	No	Opening	Promoter (2-3kb)	28382952	28383352	-2699	chr7	28376784	28380253	3470	2	22695	ENSMUST00000051241.6
Cd9	Myoepithelial	0.374233	0.955451	No	Opening	Promoter (2-3kb)	125459767	125460167	2857	chr6	125462116	125463024	909	2	12527	ENSMUST00000140024.1
Cebpb	Myoepithelial	0.34158	0.858073	No	Opening	Promoter (2-3kb)	167686477	167686877	-2038	chr2	167688915	167690418	1504	1	12608	ENSMUST00000070642.3
Rgs2	Myoepithelial	0.301746	0.911787	No	Opening	Promoter (2-3kb)	144006539	144006939	-2378	chr1	143999338	144004161	4824	2	19735	ENSMUST00000127206.7
H2-DMa	Myoepithelial	0.282023	0.942997	No	Opening	Promoter (2-3kb)	34139719	34140119	2691	chr17	34137028	34138180	1153	1	14998	ENSMUST00000173907.1
Neu1	Myoepithelial	0.275873	0.949077	No	Opening	Promoter (2-3kb)	34933978	34934378	2115	chr17	34931863	34932765	903	1	18010	ENSMUST00000174715.1
Csf1r	Myoepithelial	0.258099	0.969866	No	Opening	Promoter (2-3kb)	61108555	61108955	2676	chr18	61105879	61120891	15013	1	12978	ENSMUST00000237485.1
Lama5	Myoepithelial	0.249838	0.94917	No	Opening	Promoter (2-3kb)	180228131	180228531	-2272	chr2	180176373	180225859	49487	2	16776	ENSMUST00000015791.5
Fam117b	Myoepithelial	0.245176	0.981676	No	Opening	Promoter (2-3kb)	59848149	59848549	-2116	chr1	59850665	59852351	1687	1	12168	ENSMUST00000190659.1
Pfkp	Myoepithelial	0.220611	0.983325	No	Opening	Promoter (2-3kb)	6639647	6640047	-2997	chr13	6620890	6636650	15761	2	56421	ENSMUST00000136585.1
Rbm47	Myoepithelial	0.202532	0.99045	No	Opening	Promoter (2-3kb)	66170576	66170976	2142	chr5	66016549	66173118	156570	2	245945	ENSMUST00000201544.3
Marcks	Myoepithelial	0.195636	0.960819	No	Opening	Promoter (2-3kb)	37141158	37141558	-2238	chr10	37133375	37138920	5546	2	17118	ENSMUST00000092584.5
Arpc1b	Myoepithelial	0.187468	0.956275	No	Opening	Promoter (2-3kb)	145116365	145116765	2049	chr5	145114316	145122635	8320	1	11867	ENSMUST00000141602.1
Coro1c	Myoepithelial	0.187285	0.979412	No	Opening	Promoter (2-3kb)	113844349	113844749	2871	chr5	113846189	113847620	1432	2	23790	ENSMUST00000172016.1
Lat2	Myoepithelial	0.185518	0.988677	No	Opening	Promoter (2-3kb)	134612092	134612492	2474	chr5	134605938	134614966	9029	2	56743	ENSMUST00000202085.1
Adgre5	Myoepithelial	0.181178	0.976783	No	Opening	Promoter (2-3kb)	83737797	83738197	2972	chr8	83723362	83741169	17808	2	26364	ENSMUST00000075843.12
Tlr2	Myoepithelial	0.170946	0.96205	No	Opening	Promoter (2-3kb)	83844764	83845164	-2997	chr3	83836272	83841767	5496	2	24088	ENSMUST00000029623.10
Cd52	Myoepithelial	0.159453	0.984069	No	Opening	Promoter (2-3kb)	134087444	134087844	-2971	chr4	134090815	134092386	1572	1	230806	ENSMUST00000146102.1
Cyth1	Myoepithelial	0.143318	0.987798	No	Opening	Promoter (2-3kb)	118215980	118216380	2645	chr11	118185427	118219025	33599	2	19157	ENSMUST00000131115.1
Snx29	Myoepithelial	0.139499	0.988351	No	Opening	Promoter (2-3kb)	11418277	11418677	-2031	chr16	11420708	11679349	258642	1	74478	ENSMUST00000150993.1
Adgrg1	Myoepithelial	0.126649	0.963487	No	Opening	Promoter (2-3kb)	94990990	94991390	-2884	chr8	94994274	95005900	11627	1	14766	ENSMUST00000212141.1
Lyl1	Myoepithelial	0.099915	0.989284	No	Opening	Promoter (2-3kb)	84704389	84704789	2608	chr8	84701781	84704155	2375	1	17095	ENSMUST00000238338.1
Ier2	Myoepithelial	0.0954114	0.9824	No	Opening	Promoter (2-3kb)	84664882	84665282	-2028	chr8	84661331	84662854	1524	2	15936	ENSMUST00000060427.5
Ctsb	Myoepithelial	0.0784527	0.976988	No	Opening	Promoter (2-3kb)	63132335	63132735	-2783	chr14	63135518	63141863	6346	1	13030	ENSMUST00000225540.1
Dock8	Myoepithelial	0.0647629	0.987503	No	Opening	Promoter (2-3kb)	25074761	25075161	-2753	chr19	25077914	25079902	1989	1	76088	ENSMUST00000236471.1
Atp8a1	Myoepithelial	0.0389857	0.992001	No	Opening	Promoter (2-3kb)	67844047	67844447	2848	chr5	67620577	67847295	226719	2	11980	ENSMUST00000200955.3
Itsn1	Myoepithelial	0.0317269	0.99744	No	Opening	Promoter (2-3kb)	91889856	91890256	2410	chr16	91887446	91909272	21827	1	16443	ENSMUST00000125052.7
Pfkp	Myoepithelial	0.0299298	0.996456	No	Opening	Promoter (2-3kb)	6618657	6619057	2995	chr13	6614510	6622052	7543	2	56421	ENSMUST00000135761.7
Gas7	Myoepithelial	0.0127737	0.998141	No	Opening	Promoter (2-3kb)	67588887	67589287	2186	chr11	67586701	67683554	96854	1	14457	ENSMUST00000108680.1
Ifih1	Myoepithelial	0.00830204	0.99978	No	Opening	Promoter (2-3kb)	62643386	62643786	2367	chr2	62597447	62646153	48707	2	71586	ENSMUST00000112459.3
Rasa4	Myoepithelial	1.84609	0.755788	Yes	Opening	Promoter (1-2kb)	136109023	136109423	-1509	chr5	136110932	136111530	599	1	54153	ENSMUST00000130598.1
Igf1	Myoepithelial	1.51425	0.839464	Yes	Opening	Promoter (1-2kb)	87862892	87863292	1563	chr10	87861329	87930877	69549	1	16000	ENSMUST00000122100.2
Pfkfb3	Myoepithelial	1.41634	0.615386	Yes	Opening	Promoter (1-2kb)	11480451	11480851	1260	chr2	11481010	11482111	1102	2	170768	ENSMUST00000191726.1
Itgb2	Myoepithelial	1.30207	0.855182	Yes	Opening	Promoter (1-2kb)	77531605	77532005	1225	chr10	77530380	77565708	35329	1	16414	ENSMUST00000153541.1
Irf8	Myoepithelial	1.03398	0.750578	Yes	Opening	Promoter (1-2kb)	120739890	120740290	1251	chr8	120738639	120755581	16943	1	15900	ENSMUST00000162001.7
Wwp2	Myoepithelial	0.979206	0.473326	No	Opening	Promoter (1-2kb)	107546827	107547227	1815	chr8	107545012	107557213	12202	1	66894	ENSMUST00000212543.1
Ssbp3	Myoepithelial	0.968578	0.936931	No	Opening	Promoter (1-2kb)	106957418	106957818	1559	chr4	106955859	107048692	92834	1	72475	ENSMUST00000124936.7
Mmp2	Myoepithelial	0.862895	0.81479	No	Opening	Promoter (1-2kb)	92828437	92828837	1146	chr8	92827291	92853420	26130	1	17390	ENSMUST00000034187.8
Adgrg1	Myoepithelial	0.821392	0.630506	No	Opening	Promoter (1-2kb)	94992767	94993167	-1107	chr8	94994274	95005900	11627	1	14766	ENSMUST00000212141.1
Arpc1b	Myoepithelial	0.802964	0.649867	No	Opening	Promoter (1-2kb)	145105884	145106284	1611	chr5	145104273	145108592	4320	1	56443	ENSMUST00000142276.1
Wsb2	Myoepithelial	0.780458	0.832353	No	Opening	Promoter (1-2kb)	117348373	117348773	-1137	chr5	117349910	117355005	5096	1	231668	ENSMUST00000139026.1
Rin2	Myoepithelial	0.770762	0.64484	No	Opening	Promoter (1-2kb)	145787560	145787960	1398	chr2	145786162	145822704	36543	1	74030	ENSMUST00000150449.1
Parp14	Myoepithelial	0.750786	0.863955	No	Opening	Promoter (1-2kb)	35869065	35869465	1917	chr16	35857265	35871382	14118	2	547253	ENSMUST00000142946.7
Samd9l	Myoepithelial	0.747229	0.938318	No	Opening	Promoter (1-2kb)	3397615	3398015	1557	chr6	3372257	3399572	27316	2	209086	ENSMUST00000120087.5
Frmd4a	Myoepithelial	0.746667	0.911805	No	Opening	Promoter (1-2kb)	4334238	4334638	1772	chr2	4332466	4594640	262175	1	209630	ENSMUST00000175944.7
Tmem189	Myoepithelial	0.733991	0.710185	No	Opening	Promoter (1-2kb)	167659459	167659859	1637	chr2	167607850	167661496	53647	2	66589	ENSMUST00000125544.2
Fuca1	Myoepithelial	0.685341	0.814685	No	Opening	Promoter (1-2kb)	135935120	135935520	-1124	chr4	135936644	135939289	2646	1	71665	ENSMUST00000142111.1
Ncoa3	Myoepithelial	0.667498	0.899431	No	Opening	Promoter (1-2kb)	166046059	166046459	-1459	chr2	166047918	166052398	4481	1	17979	ENSMUST00000153507.1
Frmd4a	Myoepithelial	0.66082	0.896619	No	Opening	Promoter (1-2kb)	4286574	4286974	1014	chr2	4285560	4431264	145705	1	209630	ENSMUST00000239018.1
Utp14b	Myoepithelial	0.62903	0.96253	No	Opening	Promoter (1-2kb)	78672319	78672719	1426	chr1	78670893	78688282	17390	1	74205	ENSMUST00000135642.1
Pepd	Myoepithelial	0.612896	0.829755	No	Opening	Promoter (1-2kb)	35041693	35042093	-1097	chr7	35043190	35044534	1345	1	18624	ENSMUST00000160459.1
Arpc1b	Myoepithelial	0.611854	0.819562	No	Opening	Promoter (1-2kb)	145102693	145103093	-1180	chr5	145104273	145108592	4320	1	56443	ENSMUST00000142276.1
Myadm	Myoepithelial	0.583561	0.844117	No	Opening	Promoter (1-2kb)	3287160	3287560	-1520	chr7	3289080	3298285	9206	1	50918	ENSMUST00000203328.2
Lrrk1	Myoepithelial	0.541363	0.949077	No	Opening	Promoter (1-2kb)	66260922	66261322	1148	chr7	66226912	66262470	35559	2	233328	ENSMUST00000167705.7
Fam49b	Myoepithelial	0.470218	0.891363	No	Opening	Promoter (1-2kb)	63999845	64000245	-1876	chr15	63930942	63997969	67028	2	223601	ENSMUST00000164532.2
Mbnl2	Myoepithelial	0.37763	0.911805	No	Opening	Promoter (1-2kb)	120296205	120296605	-1069	chr14	120297674	120430698	133025	1	105559	ENSMUST00000226800.1
Sdc3	Myoepithelial	0.370652	0.969866	No	Opening	Promoter (1-2kb)	130790210	130790610	-1927	chr4	130792537	130826319	33783	1	20970	ENSMUST00000070478.3
Lyl1	Myoepithelial	0.359267	0.695842	No	Opening	Promoter (1-2kb)	84712366	84712766	1302	chr8	84708634	84714068	5435	2	18032	ENSMUST00000132236.1
Nfam1	Myoepithelial	0.3515	0.979991	No	Opening	Promoter (1-2kb)	83034710	83035110	-1404	chr15	82992973	83033306	40334	2	74039	ENSMUST00000231165.1
H2-Ab1	Myoepithelial	0.333169	0.94557	No	Opening	Promoter (1-2kb)	34261522	34261922	-1287	chr17	34263209	34269419	6211	1	14961	ENSMUST00000040828.6
Shtn1	Myoepithelial	0.320488	0.984319	No	Opening	Promoter (1-2kb)	59036839	59037239	1046	chr19	59007707	59038285	30579	2	71653	ENSMUST00000237215.1
Tet3	Myoepithelial	0.316864	0.933163	No	Opening	Promoter (1-2kb)	83440045	83440445	1230	chr6	83362373	83441675	79303	2	194388	ENSMUST00000089622.10
Sulf2	Myoepithelial	0.316701	0.973597	No	Opening	Promoter (1-2kb)	166079213	166079613	-1094	chr2	166074815	166078119	3305	2	72043	ENSMUST00000143996.1
Arap1	Myoepithelial	0.307851	0.966008	No	Opening	Promoter (1-2kb)	101405857	101406257	-1632	chr7	101407889	101411679	3791	1	69710	ENSMUST00000124637.1
Sgms1	Myoepithelial	0.296411	0.94917	No	Opening	Promoter (1-2kb)	32386548	32386948	1515	chr19	32289279	32388463	99185	2	208449	ENSMUST00000141252.1
Celf2	Myoepithelial	0.280953	0.972959	No	Opening	Promoter (1-2kb)	6594076	6594476	-1276	chr2	6546872	6592800	45929	2	14007	ENSMUST00000182355.1
Ms4a6b	Myoepithelial	0.278104	0.979487	No	Opening	Promoter (1-2kb)	11523193	11523593	1522	chr19	11521671	11527417	5747	1	69774	ENSMUST00000161283.1
Arhgef2	Myoepithelial	0.267021	0.922769	No	Opening	Promoter (1-2kb)	88625042	88625442	1688	chr3	88623354	88633617	10264	1	16800	ENSMUST00000176243.7
Grn	Myoepithelial	0.260548	0.952931	No	Opening	Promoter (1-2kb)	102437515	102437915	1862	chr11	102438748	102439777	1030	2	217219	ENSMUST00000145190.1
Lemd3	Myoepithelial	0.260338	0.986894	No	Opening	Promoter (1-2kb)	120976940	120977340	1992	chr10	120923413	120979332	55920	2	380664	ENSMUST00000119944.7
Fam102b	Myoepithelial	0.259019	0.963997	No	Opening	Promoter (1-2kb)	109025538	109025938	1335	chr3	108970997	109027273	56277	2	329739	ENSMUST00000046924.9
Wwp2	Myoepithelial	0.253056	0.936931	No	Opening	Promoter (1-2kb)	107553098	107553498	1761	chr8	107551337	107557213	5877	1	66894	ENSMUST00000212993.1
Frmd4a	Myoepithelial	0.224135	0.957462	No	Opening	Promoter (1-2kb)	4298842	4299242	-1276	chr2	4300518	4572439	271922	1	209630	ENSMUST00000175669.7
Coro1c	Myoepithelial	0.219641	0.974538	No	Opening	Promoter (1-2kb)	113906967	113907367	1278	chr5	113877063	113908645	31583	2	23790	ENSMUST00000171630.1
Sel1l	Myoepithelial	0.216271	0.986636	No	Opening	Promoter (1-2kb)	91815979	91816379	1869	chr12	91815504	91818248	2745	2	20338	ENSMUST00000171465.1
Pink1	Myoepithelial	0.195303	0.966551	No	Opening	Promoter (1-2kb)	138344827	138345227	-1178	chr4	138338424	138343649	5226	2	72269	ENSMUST00000144986.1
Rab31	Myoepithelial	0.189905	0.966008	No	Opening	Promoter (1-2kb)	65774376	65774776	-1624	chr17	65651729	65772752	121024	2	106572	ENSMUST00000070673.8
Cmah	Myoepithelial	0.178189	0.969866	No	Opening	Promoter (1-2kb)	24397153	24397553	1866	chr13	24395287	24435688	40402	1	12763	ENSMUST00000131691.7
Rin2	Myoepithelial	0.17429	0.952835	No	Opening	Promoter (1-2kb)	145860422	145860822	-1822	chr2	145862644	145878974	16331	1	74030	ENSMUST00000145874.1
Adgrg1	Myoepithelial	0.163155	0.970861	No	Opening	Promoter (1-2kb)	94986632	94987032	1064	chr8	94985568	95003635	18068	1	14766	ENSMUST00000212799.1
Pim3	Myoepithelial	0.161012	0.949077	No	Opening	Promoter (1-2kb)	88863786	88864186	1600	chr15	88862186	88865726	3541	1	223775	ENSMUST00000042818.10
H2-T23	Myoepithelial	0.114418	0.989284	No	Opening	Promoter (1-2kb)	36030282	36030682	1859	chr17	36029773	36032541	2769	2	15040	ENSMUST00000174161.1
Tet3	Myoepithelial	0.107078	0.97174	No	Opening	Promoter (1-2kb)	83457396	83457796	-1004	chr6	83368042	83456392	88351	2	194388	ENSMUST00000186548.6
Ehd1	Myoepithelial	0.0952399	0.974963	No	Opening	Promoter (1-2kb)	6278136	6278536	1211	chr19	6276925	6281392	4468	1	13660	ENSMUST00000165797.1
Klf6	Myoepithelial	0.084242	0.978956	No	Opening	Promoter (1-2kb)	5866142	5866542	1464	chr13	5864678	5866770	2093	1	23849	ENSMUST00000221734.1
Rhoq	Myoepithelial	0.0735051	0.981676	No	Opening	Promoter (1-2kb)	86961234	86961634	-1448	chr17	86963082	87000069	36988	1	104215	ENSMUST00000024956.14
Ctsh	Myoepithelial	0.0721778	0.99027	No	Opening	Promoter (1-2kb)	90069503	90069903	-1793	chr9	90071696	90075749	4054	1	13036	ENSMUST00000151219.1
Itpkb	Myoepithelial	0.0601386	0.9933	No	Opening	Promoter (1-2kb)	180332051	180332451	1566	chr1	180330485	180424802	94318	1	320404	ENSMUST00000070181.6
Rhoq	Myoepithelial	0.0596813	0.985913	No	Opening	Promoter (1-2kb)	86964527	86964927	1235	chr17	86963292	86995098	31807	1	104215	ENSMUST00000139344.1
Atp13a3	Myoepithelial	0.0579695	0.990506	No	Opening	Promoter (1-2kb)	30390575	30390975	-1738	chr16	30385893	30388837	2945	2	224088	ENSMUST00000136065.1
Ptpro	Myoepithelial	0.0559689	0.990506	No	Opening	Promoter (1-2kb)	137455629	137456029	1601	chr6	137454028	137462622	8595	1	19277	ENSMUST00000203127.1
Arhgdia	Myoepithelial	0.0555697	0.994949	No	Opening	Promoter (1-2kb)	120579743	120580143	1237	chr11	120578109	120581380	3272	2	192662	ENSMUST00000067936.5
Zbtb18	Myoepithelial	0.0298748	0.995934	No	Opening	Promoter (1-2kb)	177447081	177447481	1260	chr1	177445821	177450764	4944	1	30928	ENSMUST00000077225.7
Marcks	Myoepithelial	0.0297256	0.992377	No	Opening	Promoter (1-2kb)	37136990	37137390	1530	chr10	37133375	37138920	5546	2	17118	ENSMUST00000092584.5
Hivep2	Myoepithelial	0.0266518	0.9933	No	Opening	Promoter (1-2kb)	13964574	13964974	-1101	chr10	13966075	14150589	184515	1	15273	ENSMUST00000187083.6
Lgmn	Myoepithelial	0.00749571	0.998763	No	Opening	Promoter (1-2kb)	102422049	102422449	1320	chr12	102394084	102423769	29686	2	19141	ENSMUST00000110020.7
Ifi203	Myoepithelial	2.80237	0.38603	Yes	Opening	Promoter (<=1kb)	173942592	173942992	0	chr1	173920407	173942672	22266	2	15950	ENSMUST00000156895.7
H2-Ab1	Myoepithelial	1.65023	0.473458	Yes	Opening	Promoter (<=1kb)	34257606	34258006	0	chr17	34257689	34267615	9927	1	14961	ENSMUST00000237429.1
Srsf9	Myoepithelial	1.538	0.63261	Yes	Opening	Promoter (<=1kb)	115327674	115328074	15	chr5	115327659	115333080	5422	1	108014	ENSMUST00000142318.2
Lgals3bp	Myoepithelial	1.49165	0.3848	Yes	Opening	Promoter (<=1kb)	118401776	118402176	0	chr11	118392751	118402092	9342	2	19039	ENSMUST00000043722.9
Zeb2	Myoepithelial	1.35454	0.789431	Yes	Opening	Promoter (<=1kb)	45109116	45109516	560	chr2	45105265	45110076	4812	2	24136	ENSMUST00000201298.1
Ccl7	Myoepithelial	1.33942	0.279656	Yes	Opening	Promoter (<=1kb)	82045459	82045859	0	chr11	82045712	82047525	1814	1	20306	ENSMUST00000021011.2
Plxnd1	Myoepithelial	1.26756	0.520177	Yes	Opening	Promoter (<=1kb)	115955611	115956011	353	chr6	115955800	115956364	565	2	67784	ENSMUST00000123165.1
H2-Eb1	Myoepithelial	1.15735	0.513831	Yes	Opening	Promoter (<=1kb)	34304723	34305123	-744	chr17	34305867	34316674	10808	1	14969	ENSMUST00000235530.1
Folr2	Myoepithelial	1.15099	0.822494	Yes	Opening	Promoter (<=1kb)	101863729	101864129	14	chr7	101863715	101897992	34278	1	75430	ENSMUST00000209334.1
Selenop	Myoepithelial	1.09767	0.889503	Yes	Opening	Promoter (<=1kb)	3271375	3271775	-310	chr15	3272085	3277271	5187	1	20363	ENSMUST00000160930.1
Cd74	Myoepithelial	1.09117	0.950889	Yes	Opening	Promoter (<=1kb)	60804780	60805180	875	chr18	60803905	60810518	6614	1	16149	ENSMUST00000238179.1
Fli1	Myoepithelial	1.07353	0.187779	Yes	Opening	Promoter (<=1kb)	32541628	32542028	-33	chr9	32422204	32541595	119392	2	14247	ENSMUST00000016231.13
Mmp2	Myoepithelial	1.07053	0.712822	Yes	Opening	Promoter (<=1kb)	92826192	92826592	-699	chr8	92827291	92853420	26130	1	17390	ENSMUST00000034187.8
Ikbkb	Myoepithelial	1.01928	0.830147	Yes	Opening	Promoter (<=1kb)	22693170	22693570	495	chr8	22682757	22694065	11309	2	16150	ENSMUST00000131767.1
Dgkd	Myoepithelial	0.977352	0.883524	No	Opening	Promoter (<=1kb)	87917849	87918249	0	chr1	87917898	87921971	4074	1	227333	ENSMUST00000191589.1
Psd3	Myoepithelial	0.880588	0.916646	No	Opening	Promoter (<=1kb)	67818151	67818551	0	chr8	67689089	67818295	129207	2	234353	ENSMUST00000120071.7
Igf1	Myoepithelial	0.871856	0.912885	No	Opening	Promoter (<=1kb)	87858806	87859206	0	chr10	87859068	87937042	77975	1	16000	ENSMUST00000095360.10
Dab2	Myoepithelial	0.86368	0.554588	No	Opening	Promoter (<=1kb)	6298629	6299029	-759	chr15	6299788	6435520	135733	1	13132	ENSMUST00000159552.1
Sulf2	Myoepithelial	0.849899	0.593471	No	Opening	Promoter (<=1kb)	166155348	166155748	0	chr2	166073089	166155663	82575	2	72043	ENSMUST00000109249.8
Arl8a	Myoepithelial	0.849719	0.507716	No	Opening	Promoter (<=1kb)	135154413	135154813	231	chr1	135154182	135155328	1147	1	68724	ENSMUST00000141177.1
Plxnd1	Myoepithelial	0.82145	0.8482	No	Opening	Promoter (<=1kb)	115956692	115957092	0	chr6	115955634	115956838	1205	2	67784	ENSMUST00000205003.1
Stab1	Myoepithelial	0.816535	0.871339	No	Opening	Promoter (<=1kb)	31139614	31140014	0	chr14	31139013	31139848	836	2	192187	ENSMUST00000160024.7
Alox5ap	Myoepithelial	0.784602	0.906681	No	Opening	Promoter (<=1kb)	149287227	149287627	0	chr5	149287415	149288044	630	1	11690	ENSMUST00000202629.1
Wwp2	Myoepithelial	0.769289	0.66623	No	Opening	Promoter (<=1kb)	107501404	107501804	-764	chr8	107502568	107533252	30685	1	66894	ENSMUST00000212737.1
Nfkbid	Myoepithelial	0.743596	0.760249	No	Opening	Promoter (<=1kb)	30423226	30423626	0	chr7	30423275	30428746	5472	1	243910	ENSMUST00000046177.8
Trim30a	Myoepithelial	0.698918	0.946091	No	Opening	Promoter (<=1kb)	104465093	104465493	0	chr7	104409025	104465193	56169	2	20128	ENSMUST00000076922.5
Mmp2	Myoepithelial	0.694197	0.90698	No	Opening	Promoter (<=1kb)	92827414	92827814	123	chr8	92827291	92853420	26130	1	17390	ENSMUST00000034187.8
Unc93b1	Myoepithelial	0.693134	0.741468	No	Opening	Promoter (<=1kb)	3935032	3935432	0	chr19	3935186	3949339	14154	1	54445	ENSMUST00000165711.2
Mmp2	Myoepithelial	0.691576	0.851453	No	Opening	Promoter (<=1kb)	92839900	92840300	0	chr8	92840184	92852884	12701	1	17390	ENSMUST00000211691.1
Taok3	Myoepithelial	0.682777	0.94917	No	Opening	Promoter (<=1kb)	117134570	117134970	929	chr5	117133641	117187448	53808	1	330177	ENSMUST00000153709.1
Inppl1	Myoepithelial	0.668938	0.783592	No	Opening	Promoter (<=1kb)	101836582	101836982	0	chr7	101833515	101836603	3089	2	16332	ENSMUST00000211514.1
Ms4a6c	Myoepithelial	0.668237	0.949077	No	Opening	Promoter (<=1kb)	11460455	11460855	-284	chr19	11461139	11463288	2150	1	60361	ENSMUST00000152242.7
Ifi27l2a	Myoepithelial	0.654862	0.924876	No	Opening	Promoter (<=1kb)	103444337	103444737	-657	chr12	103442167	103443680	1514	2	76933	ENSMUST00000055071.8
Adam8	Myoepithelial	0.652565	0.956038	No	Opening	Promoter (<=1kb)	139992372	139992772	0	chr7	139978932	139992548	13617	2	11501	ENSMUST00000026546.15
Itpripl2	Myoepithelial	0.652348	0.603926	No	Opening	Promoter (<=1kb)	118491704	118492104	0	chr7	118485111	118491975	6865	2	319622	ENSMUST00000178344.2
Cyth1	Myoepithelial	0.650358	0.901629	No	Opening	Promoter (<=1kb)	118211775	118212175	567	chr11	118164166	118212742	48577	2	19157	ENSMUST00000106302.8
Ccl6	Myoepithelial	0.638366	0.96205	No	Opening	Promoter (<=1kb)	83620863	83621263	-399	chr11	83621662	83622903	1242	1	100504464	ENSMUST00000171408.1
Rin2	Myoepithelial	0.602212	0.966008	No	Opening	Promoter (<=1kb)	145823053	145823453	764	chr2	145822289	145845087	22799	1	74030	ENSMUST00000149269.1
Cbr2	Myoepithelial	0.58709	0.691404	No	Opening	Promoter (<=1kb)	120731947	120732347	0	chr11	120729489	120732114	2626	2	12409	ENSMUST00000026148.8
Eps15	Myoepithelial	0.585938	0.555151	No	Opening	Promoter (<=1kb)	109280048	109280448	0	chr4	109280268	109387817	107550	1	13858	ENSMUST00000102729.9
Tet3	Myoepithelial	0.582839	0.867776	No	Opening	Promoter (<=1kb)	83455786	83456186	206	chr6	83368042	83456392	88351	2	194388	ENSMUST00000186548.6
Pea15a	Myoepithelial	0.563827	0.904615	No	Opening	Promoter (<=1kb)	172205955	172206355	342	chr1	172199161	172206697	7537	2	18611	ENSMUST00000155109.1
Rin2	Myoepithelial	0.555985	0.844117	No	Opening	Promoter (<=1kb)	145785494	145785894	-86	chr2	145785980	145887616	101637	1	74030	ENSMUST00000110005.7
Ccrl2	Myoepithelial	0.554409	0.915753	No	Opening	Promoter (<=1kb)	111056812	111057212	34	chr9	111056030	111057246	1217	2	54199	ENSMUST00000195968.1
Mapk3	Myoepithelial	0.545733	0.904517	No	Opening	Promoter (<=1kb)	126761018	126761418	269	chr7	126760749	126764572	3824	1	26417	ENSMUST00000206272.1
Cd74	Myoepithelial	0.534643	0.822883	No	Opening	Promoter (<=1kb)	60803497	60803897	0	chr18	60803848	60809253	5406	1	16149	ENSMUST00000237097.1
Atp13a3	Myoepithelial	0.534324	0.543928	No	Opening	Promoter (<=1kb)	30388562	30388962	0	chr16	30385893	30388837	2945	2	224088	ENSMUST00000136065.1
Atp6ap2	Myoepithelial	0.510277	0.475078	No	Opening	Promoter (<=1kb)	12587516	12587916	0	chrX	12587801	12596581	8781	1	70495	ENSMUST00000137277.1
Gapvd1	Myoepithelial	0.497176	0.944889	No	Opening	Promoter (<=1kb)	34754944	34755344	0	chr2	34674594	34755232	80639	2	66691	ENSMUST00000102800.7
Tmem106a	Myoepithelial	0.49678	0.877241	No	Opening	Promoter (<=1kb)	101582055	101582455	0	chr11	101582242	101591788	9547	1	217203	ENSMUST00000039581.13
Samd9l	Myoepithelial	0.488837	0.933134	No	Opening	Promoter (<=1kb)	3399350	3399750	0	chr6	3372257	3399572	27316	2	209086	ENSMUST00000120087.5
Pla2g4a	Myoepithelial	0.486807	0.833447	No	Opening	Promoter (<=1kb)	149960905	149961305	0	chr1	149829618	149961290	131673	2	18783	ENSMUST00000070200.14
Plekho2	Myoepithelial	0.485471	0.933163	No	Opening	Promoter (<=1kb)	65561718	65562118	46	chr9	65557002	65562164	5163	2	102595	ENSMUST00000213652.1
Atp6v0a1	Myoepithelial	0.480835	0.928459	No	Opening	Promoter (<=1kb)	101010069	101010469	-188	chr11	101010657	101020515	9859	1	11975	ENSMUST00000139619.7
Zfp36	Myoepithelial	0.47388	0.521672	No	Opening	Promoter (<=1kb)	28379061	28379461	792	chr7	28376784	28380253	3470	2	22695	ENSMUST00000051241.6
Lsp1	Myoepithelial	0.46648	0.799627	No	Opening	Promoter (<=1kb)	142470814	142471214	-629	chr7	142471843	142494599	22757	1	16985	ENSMUST00000038946.8
Bloc1s2	Myoepithelial	0.460926	0.8482	No	Opening	Promoter (<=1kb)	44146213	44146613	0	chr19	44139246	44146443	7198	2	73689	ENSMUST00000237630.1
H2-DMb1	Myoepithelial	0.441834	0.889503	No	Opening	Promoter (<=1kb)	34152906	34153306	0	chr17	34153072	34160230	7159	1	14999	ENSMUST00000114232.3
Osbpl9	Myoepithelial	0.440292	0.912247	No	Opening	Promoter (<=1kb)	109116449	109116849	849	chr4	109068363	109117698	49336	2	100273	ENSMUST00000126288.7
Rab9	Myoepithelial	0.43794	0.758407	No	Opening	Promoter (<=1kb)	166479592	166479992	0	chrX	166457253	166479867	22615	2	56382	ENSMUST00000112091.8
Tmcc3	Myoepithelial	0.431078	0.74427	No	Opening	Promoter (<=1kb)	94514579	94514979	0	chr10	94514857	94590956	76100	1	319880	ENSMUST00000065060.11
Slc29a1	Myoepithelial	0.424657	0.749798	No	Opening	Promoter (<=1kb)	45596653	45597053	13	chr17	45590112	45597066	6955	2	63959	ENSMUST00000168274.1
Arap1	Myoepithelial	0.418147	0.814864	No	Opening	Promoter (<=1kb)	101382301	101382701	-126	chr7	101382827	101385593	2767	1	69710	ENSMUST00000152082.7
Psd3	Myoepithelial	0.412575	0.706591	No	Opening	Promoter (<=1kb)	68062283	68062683	0	chr8	67790470	68062286	271817	2	234353	ENSMUST00000150169.7
Plin2	Myoepithelial	0.406331	0.911277	No	Opening	Promoter (<=1kb)	86669841	86670241	0	chr4	86656565	86670060	13496	2	11520	ENSMUST00000000466.12
Tmcc3	Myoepithelial	0.405682	0.937894	No	Opening	Promoter (<=1kb)	94311909	94312309	0	chr10	94311949	94430897	118949	1	319880	ENSMUST00000147869.1
Fcer1g	Myoepithelial	0.403531	0.974963	No	Opening	Promoter (<=1kb)	171238504	171238904	-976	chr1	171234853	171237528	2676	2	226646	ENSMUST00000150108.7
Ifi27l2a	Myoepithelial	0.399585	0.972959	No	Opening	Promoter (<=1kb)	103443594	103443994	0	chr12	103442167	103443680	1514	2	76933	ENSMUST00000055071.8
Plxnd1	Myoepithelial	0.391984	0.788076	No	Opening	Promoter (<=1kb)	115994756	115995156	0	chr6	115954811	115995005	40195	2	67784	ENSMUST00000015511.14
Ftl1	Myoepithelial	0.386342	0.97351	No	Opening	Promoter (<=1kb)	45447636	45448036	0	chr7	45447731	45451851	4121	1	14936	ENSMUST00000210563.1
S100a4	Myoepithelial	0.3862	0.904517	No	Opening	Promoter (<=1kb)	90604417	90604817	-94	chr3	90604911	90605833	923	1	20198	ENSMUST00000142476.1
Lims1	Myoepithelial	0.382792	0.973828	No	Opening	Promoter (<=1kb)	58370166	58370566	-888	chr10	58371454	58424691	53238	1	110829	ENSMUST00000238939.1
Itsn1	Myoepithelial	0.382743	0.975515	No	Opening	Promoter (<=1kb)	91899451	91899851	0	chr16	91899509	91909295	9787	1	16443	ENSMUST00000131739.1
Atp6v0e	Myoepithelial	0.37922	0.904157	No	Opening	Promoter (<=1kb)	26662921	26663321	0	chr17	26663231	26699366	36136	1	11974	ENSMUST00000236346.1
Ier2	Myoepithelial	0.37858	0.822883	No	Opening	Promoter (<=1kb)	84661506	84661906	948	chr8	84661331	84662854	1524	2	15936	ENSMUST00000060427.5
Myadm	Myoepithelial	0.378007	0.924876	No	Opening	Promoter (<=1kb)	3291223	3291623	0	chr7	3291490	3296967	5478	1	50918	ENSMUST00000204541.1
Rilpl2	Myoepithelial	0.372863	0.940366	No	Opening	Promoter (<=1kb)	124478122	124478522	0	chr5	124463265	124478366	15102	2	80291	ENSMUST00000031347.7
Igfbp4	Myoepithelial	0.372662	0.949077	No	Opening	Promoter (<=1kb)	99041373	99041773	0	chr11	99041760	99051701	9942	1	16010	ENSMUST00000177092.7
Selenop	Myoepithelial	0.370587	0.94557	No	Opening	Promoter (<=1kb)	3270738	3271138	0	chr15	3270767	3280508	9742	1	20363	ENSMUST00000082424.10
Arpc3	Myoepithelial	0.368553	0.90698	No	Opening	Promoter (<=1kb)	122391660	122392060	0	chr5	122391878	122406179	14302	1	56378	ENSMUST00000102525.10
Nav1	Myoepithelial	0.351668	0.717716	No	Opening	Promoter (<=1kb)	135688060	135688460	0	chr1	135438848	135688105	249258	2	215690	ENSMUST00000190298.7
Mpp1	Myoepithelial	0.349962	0.906867	No	Opening	Promoter (<=1kb)	75130823	75131223	0	chrX	75109733	75131016	21284	2	17524	ENSMUST00000033775.8
Arhgap18	Myoepithelial	0.348698	0.979412	No	Opening	Promoter (<=1kb)	26752645	26753045	-376	chr10	26753421	26860732	107312	1	73910	ENSMUST00000176060.7
Tapbp	Myoepithelial	0.344623	0.799206	No	Opening	Promoter (<=1kb)	33919378	33919778	0	chr17	33919512	33920375	864	1	21356	ENSMUST00000172888.1
Hprt	Myoepithelial	0.342645	0.846169	No	Opening	Promoter (<=1kb)	52988184	52988584	47	chrX	52988137	53021659	33523	1	15452	ENSMUST00000026723.8
Rasgrp3	Myoepithelial	0.339031	0.96205	No	Opening	Promoter (<=1kb)	75465322	75465722	0	chr17	75465486	75529054	63569	1	240168	ENSMUST00000095204.5
Ncoa3	Myoepithelial	0.338549	0.953441	No	Opening	Promoter (<=1kb)	166047959	166048359	41	chr2	166047918	166052398	4481	1	17979	ENSMUST00000153507.1
Fam117b	Myoepithelial	0.337483	0.670045	No	Opening	Promoter (<=1kb)	59912703	59913103	0	chr1	59913006	59985346	72341	1	72750	ENSMUST00000036540.11
Ctsh	Myoepithelial	0.337126	0.891363	No	Opening	Promoter (<=1kb)	90060422	90060822	269	chr9	90060153	90061623	1471	1	13036	ENSMUST00000187437.1
Arhgap18	Myoepithelial	0.335876	0.982989	No	Opening	Promoter (<=1kb)	26989163	26989563	-649	chr10	26980036	26988514	8479	2	16773	ENSMUST00000186279.1
Gpbp1	Myoepithelial	0.333803	0.748989	No	Opening	Promoter (<=1kb)	111490083	111490483	0	chr13	111425680	111490111	64432	2	73274	ENSMUST00000047627.13
Pfkp	Myoepithelial	0.330817	0.778602	No	Opening	Promoter (<=1kb)	6648448	6648848	0	chr13	6579768	6648777	69010	2	56421	ENSMUST00000138703.7
Ikzf1	Myoepithelial	0.329571	0.912511	No	Opening	Promoter (<=1kb)	11685551	11685951	0	chr11	11685925	11772112	86188	1	22778	ENSMUST00000065433.11
Myadm	Myoepithelial	0.328296	0.80365	No	Opening	Promoter (<=1kb)	3292768	3293168	0	chr7	3293094	3299322	6229	1	50918	ENSMUST00000164553.6
Adgrg1	Myoepithelial	0.324522	0.933163	No	Opening	Promoter (<=1kb)	94983162	94983562	-809	chr8	94984371	95014199	29829	1	14766	ENSMUST00000093271.7
Lats2	Myoepithelial	0.322816	0.826556	No	Opening	Promoter (<=1kb)	57745930	57746330	0	chr14	57642077	57746103	104027	2	50523	ENSMUST00000174694.7
Cst3	Myoepithelial	0.322516	0.834311	No	Opening	Promoter (<=1kb)	148875311	148875711	0	chr2	148871722	148875576	3855	2	13010	ENSMUST00000028938.6
Skp1a	Myoepithelial	0.316919	0.850444	No	Opening	Promoter (<=1kb)	52231775	52232175	0	chr11	52231995	52245094	13100	1	21402	ENSMUST00000147684.7
Tnfaip3	Myoepithelial	0.316462	0.949687	No	Opening	Promoter (<=1kb)	19011834	19012234	0	chr10	19000913	19011963	11051	2	21929	ENSMUST00000105527.1
Mtpn	Myoepithelial	0.313829	0.81344	No	Opening	Promoter (<=1kb)	35539666	35540066	0	chr6	35508906	35539888	30983	2	14489	ENSMUST00000031866.8
Nfkbid	Myoepithelial	0.311664	0.924876	No	Opening	Promoter (<=1kb)	30422090	30422490	0	chr7	30422406	30428745	6340	1	243910	ENSMUST00000108175.7
Cmtm3	Myoepithelial	0.308494	0.778813	No	Opening	Promoter (<=1kb)	104341116	104341516	400	chr8	104340716	104344367	3652	1	68119	ENSMUST00000212399.1
Hexa	Myoepithelial	0.306362	0.937894	No	Opening	Promoter (<=1kb)	59539820	59540220	0	chr9	59518686	59539847	21162	2	73893	ENSMUST00000214580.1
Atf6	Myoepithelial	0.305947	0.908108	No	Opening	Promoter (<=1kb)	170867603	170868003	0	chr1	170704674	170867771	163098	2	226641	ENSMUST00000027974.6
Cd81	Myoepithelial	0.305848	0.893327	No	Opening	Promoter (<=1kb)	143052472	143052872	0	chr7	143052739	143067934	15196	1	12520	ENSMUST00000037941.9
H2-K1	Myoepithelial	0.299381	0.949077	No	Opening	Promoter (<=1kb)	33998807	33999207	120	chr17	33996401	33999327	2927	2	14972	ENSMUST00000235463.1
Dusp1	Myoepithelial	0.29861	0.809682	No	Opening	Promoter (<=1kb)	26508133	26508533	0	chr17	26505590	26508519	2930	2	19252	ENSMUST00000025025.6
Ddx23	Myoepithelial	0.297798	0.837415	No	Opening	Promoter (<=1kb)	98662736	98663136	0	chr15	98645134	98662889	17756	2	74351	ENSMUST00000003450.14
Arhgdib	Myoepithelial	0.297581	0.956977	No	Opening	Promoter (<=1kb)	136940070	136940470	-479	chr6	136933611	136939591	5981	2	11857	ENSMUST00000154440.1
Btg2	Myoepithelial	0.296318	0.79753	No	Opening	Promoter (<=1kb)	134078923	134079323	0	chr1	134075170	134079120	3951	2	12227	ENSMUST00000020692.6
Taok3	Myoepithelial	0.29501	0.901629	No	Opening	Promoter (<=1kb)	117119765	117120165	0	chr5	117120129	117275217	155089	1	330177	ENSMUST00000111978.7
Wnk1	Myoepithelial	0.293274	0.986425	No	Opening	Promoter (<=1kb)	119993106	119993506	-577	chr6	119969554	119992529	22976	2	232341	ENSMUST00000161392.7
Ankrd44	Myoepithelial	0.293178	0.953441	No	Opening	Promoter (<=1kb)	54765820	54766220	203	chr1	54743299	54766423	23125	2	329154	ENSMUST00000177919.7
Pim1	Myoepithelial	0.291487	0.865019	No	Opening	Promoter (<=1kb)	29490054	29490454	-299	chr17	29490753	29496112	5360	1	18712	ENSMUST00000024811.8
Pias1	Myoepithelial	0.290486	0.924876	No	Opening	Promoter (<=1kb)	62980711	62981111	0	chr9	62878368	62980879	102512	2	56469	ENSMUST00000098651.5
Wwp2	Myoepithelial	0.290373	0.918952	No	Opening	Promoter (<=1kb)	107483232	107483632	0	chr8	107483332	107546152	62821	1	66894	ENSMUST00000212063.1
Gapvd1	Myoepithelial	0.288103	0.90516	No	Opening	Promoter (<=1kb)	34754253	34754653	0	chr2	34676985	34754561	77577	2	66691	ENSMUST00000028224.14
Cytip	Myoepithelial	0.280696	0.982989	No	Opening	Promoter (<=1kb)	58160945	58161345	-450	chr2	58129137	58160495	31359	2	227929	ENSMUST00000028175.6
Iqgap2	Myoepithelial	0.280098	0.933134	No	Opening	Promoter (<=1kb)	95891599	95891999	0	chr13	95627174	95891995	264822	2	544963	ENSMUST00000068603.7
Lifr	Myoepithelial	0.276684	0.832247	No	Opening	Promoter (<=1kb)	7129244	7129644	0	chr15	7129559	7191743	62185	1	16880	ENSMUST00000067190.11
Asap1	Myoepithelial	0.275549	0.880155	No	Opening	Promoter (<=1kb)	64312369	64312769	0	chr15	64086857	64312673	225817	2	13196	ENSMUST00000177371.7
Skap2	Myoepithelial	0.272473	0.902001	No	Opening	Promoter (<=1kb)	52012480	52012880	0	chr6	51857422	52012549	155128	2	54353	ENSMUST00000204778.2
Parp14	Myoepithelial	0.26906	0.920614	No	Opening	Promoter (<=1kb)	35871493	35871893	0	chr16	35832874	35871544	38671	2	547253	ENSMUST00000042665.8
Fgfr2	Myoepithelial	0.267504	0.859678	No	Opening	Promoter (<=1kb)	130266063	130266463	0	chr7	130162451	130266263	103813	2	14183	ENSMUST00000120187.8
Cxcl2	Myoepithelial	0.266509	0.957462	No	Opening	Promoter (<=1kb)	90903273	90903673	-198	chr5	90903871	90905938	2068	1	20310	ENSMUST00000200681.3
Txnip	Myoepithelial	0.265844	0.867618	No	Opening	Promoter (<=1kb)	96557654	96558054	0	chr3	96555765	96557815	2051	2	100038464	ENSMUST00000098839.2
Ehd2	Myoepithelial	0.264826	0.916646	No	Opening	Promoter (<=1kb)	15967334	15967734	0	chr7	15946958	15967567	20610	2	259300	ENSMUST00000098799.4
Psenen	Myoepithelial	0.262835	0.896619	No	Opening	Promoter (<=1kb)	30563357	30563757	0	chr7	30563358	30564548	1191	1	233073	ENSMUST00000168931.7
Cltc	Myoepithelial	0.260513	0.843248	No	Opening	Promoter (<=1kb)	86757883	86758283	-318	chr11	86694351	86757565	63215	2	67300	ENSMUST00000103186.10
Ifngr1	Myoepithelial	0.258239	0.798523	No	Opening	Promoter (<=1kb)	19591687	19592087	0	chr10	19591949	19610229	18281	1	15979	ENSMUST00000020188.12
Nrp1	Myoepithelial	0.256606	0.973828	No	Opening	Promoter (<=1kb)	128358402	128358802	0	chr8	128358604	128365420	6817	1	18186	ENSMUST00000212833.1
Gda	Myoepithelial	0.255379	0.933718	No	Opening	Promoter (<=1kb)	21472412	21472812	0	chr19	21391307	21472672	81366	2	14544	ENSMUST00000087600.9
Adam17	Myoepithelial	0.254749	0.814706	No	Opening	Promoter (<=1kb)	21373436	21373836	0	chr12	21323509	21373593	50085	2	11491	ENSMUST00000101551.9
Oasl1	Myoepithelial	0.253888	0.976988	No	Opening	Promoter (<=1kb)	114923087	114923487	0	chr5	114923240	114937912	14673	1	231655	ENSMUST00000031540.10
Shroom3	Myoepithelial	0.247562	0.912247	No	Opening	Promoter (<=1kb)	92856245	92856645	0	chr5	92856471	92964724	108254	1	27428	ENSMUST00000225438.1
Agtrap	Myoepithelial	0.244724	0.944574	No	Opening	Promoter (<=1kb)	148087848	148088248	0	chr4	148077061	148088031	10971	2	11610	ENSMUST00000030865.8
Cetn3	Myoepithelial	0.243659	0.824717	No	Opening	Promoter (<=1kb)	81783434	81783834	0	chr13	81783523	81792139	8617	1	12626	ENSMUST00000224574.1
Snx5	Myoepithelial	0.24359	0.860344	No	Opening	Promoter (<=1kb)	144270545	144270945	0	chr2	144250123	144270572	20450	2	69178	ENSMUST00000028909.4
Wwp2	Myoepithelial	0.242317	0.933134	No	Opening	Promoter (<=1kb)	107436387	107436787	0	chr8	107436389	107518708	82320	1	66894	ENSMUST00000212906.1
Nfkbia	Myoepithelial	0.240095	0.881739	No	Opening	Promoter (<=1kb)	55492369	55492769	0	chr12	55489410	55492647	3238	2	18035	ENSMUST00000021413.8
Rel	Myoepithelial	0.23952	0.891363	No	Opening	Promoter (<=1kb)	23771065	23771465	-95	chr11	23736847	23770970	34124	2	19696	ENSMUST00000102864.4
Pan3	Myoepithelial	0.234755	0.943805	No	Opening	Promoter (<=1kb)	147429993	147430393	0	chr5	147430161	147548502	118342	1	72587	ENSMUST00000031651.14
Lemd3	Myoepithelial	0.234574	0.852866	No	Opening	Promoter (<=1kb)	120979272	120979672	0	chr10	120923413	120979332	55920	2	380664	ENSMUST00000119944.7
Lrrk1	Myoepithelial	0.228525	0.94917	No	Opening	Promoter (<=1kb)	66388125	66388525	0	chr7	66258745	66388350	129606	2	233328	ENSMUST00000015277.13
Fam49b	Myoepithelial	0.226954	0.849223	No	Opening	Promoter (<=1kb)	63997977	63998377	-8	chr15	63930942	63997969	67028	2	223601	ENSMUST00000164532.2
Picalm	Myoepithelial	0.226519	0.922959	No	Opening	Promoter (<=1kb)	90129988	90130388	0	chr7	90130213	90208932	78720	1	233489	ENSMUST00000207225.1
Ankrd13a	Myoepithelial	0.224495	0.924357	No	Opening	Promoter (<=1kb)	114774500	114774900	0	chr5	114774677	114805822	31146	1	68420	ENSMUST00000102578.10
Plxnc1	Myoepithelial	0.222286	0.981538	No	Opening	Promoter (<=1kb)	94829492	94829892	0	chr10	94827222	94829546	2325	2	54712	ENSMUST00000218839.1
Pepd	Myoepithelial	0.218289	0.976988	No	Opening	Promoter (<=1kb)	35042814	35043214	0	chr7	35043190	35044534	1345	1	18624	ENSMUST00000160459.1
Ccl2	Myoepithelial	0.214721	0.925705	No	Opening	Promoter (<=1kb)	82035326	82035726	0	chr11	82035571	82037453	1883	1	20296	ENSMUST00000000193.5
Pip4p1	Myoepithelial	0.213461	0.882015	No	Opening	Promoter (<=1kb)	50930880	50931280	0	chr14	50931082	50950665	19584	1	18950	ENSMUST00000226871.1
Shtn1	Myoepithelial	0.212201	0.942325	No	Opening	Promoter (<=1kb)	59075533	59075933	136	chr19	58973356	59076069	102714	2	71653	ENSMUST00000163821.2
Nr1h2	Myoepithelial	0.211658	0.949077	No	Opening	Promoter (<=1kb)	44553752	44554152	0	chr7	44549616	44553949	4334	2	22260	ENSMUST00000073488.11
Arap1	Myoepithelial	0.211052	0.94208	No	Opening	Promoter (<=1kb)	101377730	101378130	-60	chr7	101378190	101411744	33555	1	69710	ENSMUST00000084895.11
Tmem50a	Myoepithelial	0.210396	0.963822	No	Opening	Promoter (<=1kb)	134914826	134915226	0	chr4	134897849	134915024	17176	2	71817	ENSMUST00000030626.11
Rfk	Myoepithelial	0.210289	0.975515	No	Opening	Promoter (<=1kb)	17392917	17393317	-726	chr19	17394043	17401349	7307	1	54391	ENSMUST00000025617.3
Lamtor1	Myoepithelial	0.209925	0.925153	No	Opening	Promoter (<=1kb)	101905669	101906069	0	chr7	101905904	101911903	6000	1	66508	ENSMUST00000033131.11
Ehd1	Myoepithelial	0.209399	0.918692	No	Opening	Promoter (<=1kb)	6276556	6276956	0	chr19	6276725	6300096	23372	1	13660	ENSMUST00000025684.3
Tgfb1	Myoepithelial	0.207468	0.959928	No	Opening	Promoter (<=1kb)	25689164	25689564	237	chr7	25688927	25697213	8287	1	21803	ENSMUST00000169009.7
Erap1	Myoepithelial	0.205897	0.911805	No	Opening	Promoter (<=1kb)	74639956	74640356	83	chr13	74639873	74646459	6587	1	80898	ENSMUST00000221526.1
Klf6	Myoepithelial	0.204526	0.883495	No	Opening	Promoter (<=1kb)	5861082	5861482	0	chr13	5861482	5870394	8913	1	23849	ENSMUST00000000080.7
Rhoq	Myoepithelial	0.203967	0.895305	No	Opening	Promoter (<=1kb)	86962252	86962652	-430	chr17	86963082	87000069	36988	1	104215	ENSMUST00000024956.14
Arpc2	Myoepithelial	0.203382	0.949077	No	Opening	Promoter (<=1kb)	74236248	74236648	0	chr1	74236497	74268209	31713	1	76709	ENSMUST00000113820.8
Cst3	Myoepithelial	0.201253	0.975363	No	Opening	Promoter (<=1kb)	148864996	148865396	0	chr2	148846904	148865038	18135	2	77705	ENSMUST00000149457.1
Atp6v0e	Myoepithelial	0.199577	0.942325	No	Opening	Promoter (<=1kb)	26621441	26621841	0	chr17	26621449	26655174	33726	1	67458	ENSMUST00000163213.7
Adam15	Myoepithelial	0.198309	0.958549	No	Opening	Promoter (<=1kb)	89339335	89339735	617	chr3	89339745	89340352	608	2	11490	ENSMUST00000139705.1
Snx30	Myoepithelial	0.197342	0.924218	No	Opening	Promoter (<=1kb)	59805679	59806079	0	chr4	59805840	59904737	98898	1	209131	ENSMUST00000030080.6
Mrps9	Myoepithelial	0.195278	0.910349	No	Opening	Promoter (<=1kb)	42850998	42851398	0	chr1	42851233	42905682	54450	1	69527	ENSMUST00000057208.12
Dleu2	Myoepithelial	0.190539	0.976988	No	Opening	Promoter (<=1kb)	61682592	61682992	-219	chr14	61602839	61682373	79535	2	668253	ENSMUST00000182768.7
Rps19bp1	Myoepithelial	0.188892	0.952931	No	Opening	Promoter (<=1kb)	80264190	80264590	0	chr15	80260615	80264315	3701	2	66538	ENSMUST00000052499.8
Hivep3	Myoepithelial	0.188247	0.924096	No	Opening	Promoter (<=1kb)	120032374	120032774	0	chr4	120032766	120065063	32298	1	16656	ENSMUST00000227491.1
Ap2m1	Myoepithelial	0.187686	0.955812	No	Opening	Promoter (<=1kb)	20535240	20535640	0	chr16	20535478	20544056	8579	1	11773	ENSMUST00000090023.12
Arpc3	Myoepithelial	0.186599	0.982989	No	Opening	Promoter (<=1kb)	122401296	122401696	898	chr5	122400398	122406137	5740	1	56378	ENSMUST00000111713.1
Arhgap18	Myoepithelial	0.186342	0.949077	No	Opening	Promoter (<=1kb)	26772581	26772981	104	chr10	26772477	26918648	146172	1	73910	ENSMUST00000039557.8
Il6ra	Myoepithelial	0.184789	0.96062	No	Opening	Promoter (<=1kb)	89912647	89913047	115	chr3	89869324	89913162	43839	2	16194	ENSMUST00000029559.6
Rin2	Myoepithelial	0.184372	0.976509	No	Opening	Promoter (<=1kb)	145861257	145861657	-987	chr2	145862644	145878974	16331	1	74030	ENSMUST00000145874.1
Arhgef2	Myoepithelial	0.18292	0.94917	No	Opening	Promoter (<=1kb)	88621721	88622121	166	chr3	88621555	88646929	25375	1	16800	ENSMUST00000177303.7
Dnajc21	Myoepithelial	0.180704	0.944721	No	Opening	Promoter (<=1kb)	10470099	10470499	17	chr15	10446756	10470516	23761	2	78244	ENSMUST00000136591.7
Tnfaip3	Myoepithelial	0.17771	0.980087	No	Opening	Promoter (<=1kb)	19009305	19009705	-460	chr10	19007267	19008845	1579	2	21929	ENSMUST00000154749.1
Crip1	Myoepithelial	0.176846	0.918692	No	Opening	Promoter (<=1kb)	113146618	113147018	302	chr12	113146316	113153879	7564	1	12925	ENSMUST00000198597.4
Cep350	Myoepithelial	0.17679	0.880611	No	Opening	Promoter (<=1kb)	155973253	155973653	0	chr1	155844964	155973255	128292	2	74081	ENSMUST00000138762.7
Nemf	Myoepithelial	0.176423	0.969866	No	Opening	Promoter (<=1kb)	69356947	69357347	0	chr12	69310522	69357165	46644	2	66244	ENSMUST00000021368.9
Zcchc24	Myoepithelial	0.172608	0.960038	No	Opening	Promoter (<=1kb)	25768444	25768844	195	chr14	25711642	25769039	57398	2	71918	ENSMUST00000069180.7
Rasa4	Myoepithelial	0.172604	0.949077	No	Opening	Promoter (<=1kb)	136083703	136084103	0	chr5	136083916	136111860	27945	1	54153	ENSMUST00000042135.13
Wnk1	Myoepithelial	0.169834	0.929644	No	Opening	Promoter (<=1kb)	120038580	120038980	0	chr6	119923969	120038672	114704	2	232341	ENSMUST00000060043.12
Ptpra	Myoepithelial	0.165565	0.944574	No	Opening	Promoter (<=1kb)	130450066	130450466	0	chr2	130450278	130556124	105847	1	19262	ENSMUST00000028769.13
Taf10	Myoepithelial	0.165488	0.916646	No	Opening	Promoter (<=1kb)	105744233	105744633	0	chr7	105739393	105744361	4969	2	24075	ENSMUST00000141116.1
Arap1	Myoepithelial	0.165477	0.944889	No	Opening	Promoter (<=1kb)	101394077	101394477	0	chr7	101394368	101412586	18219	1	69710	ENSMUST00000098243.3
Fis1	Myoepithelial	0.163386	0.952651	No	Opening	Promoter (<=1kb)	136952982	136953382	0	chr5	136953275	136966232	12958	1	66437	ENSMUST00000111094.7
Cd14	Myoepithelial	0.163308	0.969977	No	Opening	Promoter (<=1kb)	36726356	36726756	42	chr18	36725067	36726798	1732	2	12475	ENSMUST00000061829.7
Sgms1	Myoepithelial	0.161443	0.962848	No	Opening	Promoter (<=1kb)	32388237	32388637	0	chr19	32122727	32388512	265786	2	208449	ENSMUST00000099514.9
Atp6v0a1	Myoepithelial	0.161158	0.959032	No	Opening	Promoter (<=1kb)	101009227	101009627	0	chr11	101009452	101021410	11959	1	11975	ENSMUST00000151554.1
Ctdsp2	Myoepithelial	0.160401	0.963892	No	Opening	Promoter (<=1kb)	126978356	126978756	0	chr10	126978717	126999969	21253	1	52468	ENSMUST00000105256.9
Klf6	Myoepithelial	0.15952	0.953441	No	Opening	Promoter (<=1kb)	5864195	5864595	-83	chr13	5864678	5866770	2093	1	23849	ENSMUST00000221734.1
Scamp2	Myoepithelial	0.156954	0.953441	No	Opening	Promoter (<=1kb)	57560812	57561212	0	chr9	57560943	57588795	27853	1	24044	ENSMUST00000045791.10
Rgs2	Myoepithelial	0.156564	0.930666	No	Opening	Promoter (<=1kb)	144004102	144004502	0	chr1	143999338	144004161	4824	2	19735	ENSMUST00000127206.7
Lmo1	Myoepithelial	0.156296	0.972535	No	Opening	Promoter (<=1kb)	109170452	109170852	0	chr7	109138572	109170519	31948	2	109594	ENSMUST00000036992.8
Vim	Myoepithelial	0.15515	0.950083	No	Opening	Promoter (<=1kb)	13573454	13573854	-98	chr2	13573952	13582826	8875	1	22352	ENSMUST00000028062.7
Capg	Myoepithelial	0.154794	0.972988	No	Opening	Promoter (<=1kb)	72543355	72543755	-636	chr6	72544391	72562983	18593	1	12332	ENSMUST00000071044.12
Cd163	Myoepithelial	0.154662	0.982989	No	Opening	Promoter (<=1kb)	124321461	124321861	974	chr6	124320487	124330519	10033	1	93671	ENSMUST00000203210.1
Pim1	Myoepithelial	0.1517	0.972036	No	Opening	Promoter (<=1kb)	29492570	29492970	-67	chr17	29493037	29496108	3072	1	18712	ENSMUST00000234665.1
Rgl1	Myoepithelial	0.150904	0.959453	No	Opening	Promoter (<=1kb)	152624983	152625383	0	chr1	152516951	152625217	108267	2	19731	ENSMUST00000027760.13
Tmcc3	Myoepithelial	0.150698	0.93637	No	Opening	Promoter (<=1kb)	94545675	94546075	244	chr10	94545431	94578922	33492	1	319880	ENSMUST00000148823.2
Ier5	Myoepithelial	0.15036	0.9648	No	Opening	Promoter (<=1kb)	155099491	155099891	0	chr1	155096361	155099636	3276	2	15939	ENSMUST00000055322.5
Gas7	Myoepithelial	0.147014	0.945866	No	Opening	Promoter (<=1kb)	67586154	67586554	0	chr11	67586500	67605419	18920	1	14457	ENSMUST00000145496.1
Pink1	Myoepithelial	0.146454	0.959059	No	Opening	Promoter (<=1kb)	138325488	138325888	352	chr4	138313919	138326240	12322	2	68943	ENSMUST00000105817.3
Mapk3	Myoepithelial	0.146293	0.973828	No	Opening	Promoter (<=1kb)	126759295	126759695	0	chr7	126759601	126764845	5245	1	26417	ENSMUST00000050201.10
Ranbp10	Myoepithelial	0.145582	0.940985	No	Opening	Promoter (<=1kb)	105827123	105827523	0	chr8	105768308	105827350	59043	2	74334	ENSMUST00000041400.5
Srsf9	Myoepithelial	0.143722	0.969866	No	Opening	Promoter (<=1kb)	115326843	115327243	0	chr5	115327177	115333080	5904	1	108014	ENSMUST00000031513.13
BC005537	Myoepithelial	0.142435	0.977736	No	Opening	Promoter (<=1kb)	24802301	24802701	281	chr13	24802020	24812660	10641	1	79555	ENSMUST00000155575.1
Pim3	Myoepithelial	0.142168	0.952338	No	Opening	Promoter (<=1kb)	88861713	88862113	-73	chr15	88862186	88865726	3541	1	223775	ENSMUST00000042818.10
Plxnd1	Myoepithelial	0.141566	0.987798	No	Opening	Promoter (<=1kb)	115959070	115959470	557	chr6	115958563	115960027	1465	2	67784	ENSMUST00000203628.1
Trafd1	Myoepithelial	0.14061	0.952027	No	Opening	Promoter (<=1kb)	121385455	121385855	0	chr5	121371725	121385632	13908	2	231712	ENSMUST00000042312.13
Ankrd13a	Myoepithelial	0.140203	0.987798	No	Opening	Promoter (<=1kb)	114796661	114797061	918	chr5	114795743	114806200	10458	1	68420	ENSMUST00000129001.7
Sgpl1	Myoepithelial	0.139096	0.94794	No	Opening	Promoter (<=1kb)	61147495	61147895	0	chr10	61098642	61147644	49003	2	20397	ENSMUST00000122259.7
Rnasel	Myoepithelial	0.138412	0.984399	No	Opening	Promoter (<=1kb)	153749516	153749916	12	chr1	153749504	153760830	11327	1	24014	ENSMUST00000182722.7
Tgfbi	Myoepithelial	0.137828	0.981636	No	Opening	Promoter (<=1kb)	56609292	56609692	0	chr13	56609523	56639562	30040	1	21810	ENSMUST00000225600.1
Lmo1	Myoepithelial	0.136584	0.980372	No	Opening	Promoter (<=1kb)	109169492	109169892	620	chr7	109138733	109170512	31780	2	109594	ENSMUST00000208136.1
Grb2	Myoepithelial	0.136379	0.977019	No	Opening	Promoter (<=1kb)	115699112	115699512	0	chr11	115644045	115699307	55263	2	14784	ENSMUST00000106499.7
Ahcyl1	Myoepithelial	0.13623	0.981316	No	Opening	Promoter (<=1kb)	107668790	107669190	319	chr3	107668250	107669509	1260	2	229709	ENSMUST00000151935.1
Lims1	Myoepithelial	0.135796	0.942725	No	Opening	Promoter (<=1kb)	58323423	58323823	0	chr10	58323466	58424691	101226	1	110829	ENSMUST00000020078.13
Sat1	Myoepithelial	0.134304	0.963997	No	Opening	Promoter (<=1kb)	155216262	155216662	0	chrX	155213132	155216449	3318	2	20229	ENSMUST00000026318.14
Pdxk	Myoepithelial	0.132847	0.946266	No	Opening	Promoter (<=1kb)	78464784	78465184	0	chr10	78436744	78464975	28232	2	216134	ENSMUST00000041616.14
Abca1	Myoepithelial	0.131879	0.968682	No	Opening	Promoter (<=1kb)	53159774	53160174	0	chr4	53030787	53159895	129109	2	11303	ENSMUST00000030010.3
Tmcc3	Myoepithelial	0.131357	0.989405	No	Opening	Promoter (<=1kb)	94574876	94575276	0	chr10	94575257	94588117	12861	1	319880	ENSMUST00000121471.7
Rin2	Myoepithelial	0.129946	0.990485	No	Opening	Promoter (<=1kb)	145822127	145822527	0	chr2	145822150	145844818	22669	1	74030	ENSMUST00000144278.1
Dennd4a	Myoepithelial	0.129755	0.949077	No	Opening	Promoter (<=1kb)	64811176	64811576	0	chr9	64811340	64919667	108328	1	102442	ENSMUST00000038890.5
Aamp	Myoepithelial	0.128321	0.961397	No	Opening	Promoter (<=1kb)	74284634	74285034	0	chr1	74279840	74284738	4899	2	227290	ENSMUST00000006462.13
Anks1	Myoepithelial	0.127362	0.981676	No	Opening	Promoter (<=1kb)	28007413	28007813	68	chr17	28007345	28062599	55255	1	224650	ENSMUST00000139173.2
Otulin	Myoepithelial	0.127038	0.961389	No	Opening	Promoter (<=1kb)	27630629	27631029	0	chr15	27605919	27630693	24775	2	432940	ENSMUST00000059662.7
Ftl1	Myoepithelial	0.126415	0.976988	No	Opening	Promoter (<=1kb)	45459666	45460066	0	chr7	45457944	45459884	1941	2	14325	ENSMUST00000094434.12
Ppp4c	Myoepithelial	0.125034	0.963822	No	Opening	Promoter (<=1kb)	126792358	126792758	0	chr7	126785866	126792496	6631	2	56420	ENSMUST00000032936.7
Ptpa	Myoepithelial	0.120196	0.969866	No	Opening	Promoter (<=1kb)	30441766	30442166	0	chr2	30441853	30447131	5279	1	110854	ENSMUST00000131476.7
Chmp4b	Myoepithelial	0.119415	0.973828	No	Opening	Promoter (<=1kb)	154657861	154658261	843	chr2	154657018	154694785	37768	1	75608	ENSMUST00000044277.9
Insig1	Myoepithelial	0.119006	0.960352	No	Opening	Promoter (<=1kb)	28070942	28071342	-21	chr5	28071363	28078662	7300	1	231070	ENSMUST00000059155.10
Lgals3	Myoepithelial	0.118887	0.985838	No	Opening	Promoter (<=1kb)	47373980	47374380	16	chr14	47373964	47385794	11831	1	16854	ENSMUST00000146468.3
Tmem168	Myoepithelial	0.118744	0.9648	No	Opening	Promoter (<=1kb)	13607694	13608094	0	chr6	13603382	13607748	4367	2	101118	ENSMUST00000127050.1
Alg12	Myoepithelial	0.117066	0.949077	No	Opening	Promoter (<=1kb)	88819223	88819623	0	chr15	88805244	88819318	14075	2	223774	ENSMUST00000162183.7
Serinc3	Myoepithelial	0.115314	0.96253	No	Opening	Promoter (<=1kb)	163644955	163645355	0	chr2	163623272	163645131	21860	2	26943	ENSMUST00000017851.3
Ms4a6b	Myoepithelial	0.11484	0.987517	No	Opening	Promoter (<=1kb)	11516664	11517064	152	chr19	11516512	11531256	14745	1	69774	ENSMUST00000163078.7
Mindy2	Myoepithelial	0.11457	0.965811	No	Opening	Promoter (<=1kb)	70657057	70657457	0	chr9	70599014	70657174	58161	2	235461	ENSMUST00000049031.5
Adgrg1	Myoepithelial	0.113836	0.963997	No	Opening	Promoter (<=1kb)	94984125	94984525	0	chr8	94984371	95014199	29829	1	14766	ENSMUST00000093271.7
Ikbkb	Myoepithelial	0.111694	0.969977	No	Opening	Promoter (<=1kb)	22706341	22706741	0	chr8	22659212	22706578	47367	2	16150	ENSMUST00000033939.12
Idh1	Myoepithelial	0.11058	0.966163	No	Opening	Promoter (<=1kb)	65178307	65178707	474	chr1	65158616	65179181	20566	2	15926	ENSMUST00000097709.10
Tnfaip3	Myoepithelial	0.11045	0.96253	No	Opening	Promoter (<=1kb)	19015138	19015538	0	chr10	19000910	19015410	14501	2	21929	ENSMUST00000019997.10
Nipsnap3b	Myoepithelial	0.109782	0.969866	No	Opening	Promoter (<=1kb)	53011912	53012312	0	chr4	53011950	53021576	9627	1	66536	ENSMUST00000107665.3
Pik3c2a	Myoepithelial	0.109781	0.969866	No	Opening	Promoter (<=1kb)	116443312	116443712	0	chr7	116337265	116443449	106185	2	18704	ENSMUST00000170430.2
Ehd4	Myoepithelial	0.107607	0.970861	No	Opening	Promoter (<=1kb)	120154531	120154931	0	chr2	120089175	120154606	65432	2	98878	ENSMUST00000028755.7
Cebpb	Myoepithelial	0.103136	0.969866	No	Opening	Promoter (<=1kb)	167688837	167689237	0	chr2	167688915	167690418	1504	1	12608	ENSMUST00000070642.3
Dab2	Myoepithelial	0.103132	0.975515	No	Opening	Promoter (<=1kb)	6386510	6386910	0	chr15	6386598	6440705	54108	1	13132	ENSMUST00000080880.11
Wipf2	Myoepithelial	0.102767	0.979493	No	Opening	Promoter (<=1kb)	98863680	98864080	-37	chr11	98864117	98892840	28724	1	68524	ENSMUST00000132006.1
Slc29a1	Myoepithelial	0.100475	0.97987	No	Opening	Promoter (<=1kb)	45591779	45592179	83	chr17	45585671	45592262	6592	2	63959	ENSMUST00000164769.7
Ier2	Myoepithelial	0.100413	0.974963	No	Opening	Promoter (<=1kb)	84662655	84663055	0	chr8	84661331	84662854	1524	2	15936	ENSMUST00000060427.5
Fos	Myoepithelial	0.0975421	0.966008	No	Opening	Promoter (<=1kb)	85473794	85474194	0	chr12	85473890	85477273	3384	1	14281	ENSMUST00000021674.6
Selenot	Myoepithelial	0.0974376	0.979391	No	Opening	Promoter (<=1kb)	58576437	58576837	0	chr3	58576636	58593133	16498	1	69227	ENSMUST00000107924.1
Anks1	Myoepithelial	0.0967525	0.976988	No	Opening	Promoter (<=1kb)	27908946	27909346	0	chr17	27909306	28062775	153470	1	224650	ENSMUST00000114842.8
Igf1	Myoepithelial	0.0952692	0.9933	No	Opening	Promoter (<=1kb)	87860565	87860965	0	chr10	87860606	87930899	70294	1	16000	ENSMUST00000121161.7
Mapre2	Myoepithelial	0.0933859	0.977019	No	Opening	Promoter (<=1kb)	23752217	23752617	0	chr18	23750447	23752305	1859	2	100502834	ENSMUST00000132571.1
Frmd4a	Myoepithelial	0.0911831	0.9933	No	Opening	Promoter (<=1kb)	4332443	4332843	0	chr2	4332466	4594640	262175	1	209630	ENSMUST00000175944.7
Sel1l	Myoepithelial	0.0908772	0.968263	No	Opening	Promoter (<=1kb)	91849036	91849436	0	chr12	91806043	91849157	43115	2	20338	ENSMUST00000021347.11
Rasa4	Myoepithelial	0.0898766	0.987517	No	Opening	Promoter (<=1kb)	136094273	136094673	-917	chr5	136095590	136102295	6706	1	54153	ENSMUST00000145294.1
H2-D1	Myoepithelial	0.0897916	0.975695	No	Opening	Promoter (<=1kb)	35262751	35263151	0	chr17	35263096	35267353	4258	1	14964	ENSMUST00000172503.2
Tet3	Myoepithelial	0.0883332	0.97366	No	Opening	Promoter (<=1kb)	83441471	83441871	0	chr6	83362373	83441675	79303	2	194388	ENSMUST00000089622.10
Fgfr2	Myoepithelial	0.087394	0.987655	No	Opening	Promoter (<=1kb)	130262691	130263091	-834	chr7	130163959	130261857	97899	2	14183	ENSMUST00000122448.7
Nfkbiz	Myoepithelial	0.0844611	0.972988	No	Opening	Promoter (<=1kb)	55821957	55822357	0	chr16	55811375	55822138	10764	2	80859	ENSMUST00000114458.7
Wwp1	Myoepithelial	0.080134	0.973487	No	Opening	Promoter (<=1kb)	19709010	19709410	-17	chr4	19608303	19708993	100691	2	107568	ENSMUST00000108246.8
Diaph1	Myoepithelial	0.0787744	0.974963	No	Opening	Promoter (<=1kb)	37935311	37935711	0	chr18	37843601	37935476	91876	2	13367	ENSMUST00000115634.7
Crebrf	Myoepithelial	0.0778016	0.977315	No	Opening	Promoter (<=1kb)	26716238	26716638	514	chr17	26715724	26762298	46575	1	77128	ENSMUST00000151681.1
Ikbkb	Myoepithelial	0.076259	0.99406	No	Opening	Promoter (<=1kb)	22668500	22668900	126	chr8	22668011	22669026	1016	2	16150	ENSMUST00000126496.1
Irf8	Myoepithelial	0.07601	0.988677	No	Opening	Promoter (<=1kb)	120736062	120736462	0	chr8	120736358	120755404	19047	1	15900	ENSMUST00000160943.2
Adgrg1	Myoepithelial	0.0755934	0.98829	No	Opening	Promoter (<=1kb)	95001599	95001999	718	chr8	95000881	95005227	4347	1	14766	ENSMUST00000212118.1
Fis1	Myoepithelial	0.0750261	0.9933	No	Opening	Promoter (<=1kb)	136952214	136952614	-661	chr5	136953275	136966232	12958	1	66437	ENSMUST00000111094.7
Man2b1	Myoepithelial	0.0748636	0.987005	No	Opening	Promoter (<=1kb)	85083091	85083491	0	chr8	85083304	85087278	3975	1	17159	ENSMUST00000209361.1
Zbtb18	Myoepithelial	0.0717998	0.975515	No	Opening	Promoter (<=1kb)	177441916	177442316	-35	chr1	177442351	177447237	4887	1	30928	ENSMUST00000195002.1
Atp2b1	Myoepithelial	0.0713631	0.979867	No	Opening	Promoter (<=1kb)	98914177	98914577	0	chr10	98914406	98987122	72717	1	67972	ENSMUST00000219557.1
Wwp2	Myoepithelial	0.0708276	0.982633	No	Opening	Promoter (<=1kb)	107502912	107503312	344	chr8	107502568	107533252	30685	1	66894	ENSMUST00000212737.1
Ufl1	Myoepithelial	0.07033	0.975653	No	Opening	Promoter (<=1kb)	25281646	25282046	0	chr4	25248600	25281760	33161	2	67490	ENSMUST00000142949.7
Capg	Myoepithelial	0.068737	0.986135	No	Opening	Promoter (<=1kb)	72548967	72549367	0	chr6	72549273	72562983	13711	1	12332	ENSMUST00000114071.7
Apobec1	Myoepithelial	0.0666342	0.991536	No	Opening	Promoter (<=1kb)	122600312	122600712	0	chr6	122581456	122600358	18903	2	11810	ENSMUST00000203204.2
Alox5ap	Myoepithelial	0.0663727	0.995807	No	Opening	Promoter (<=1kb)	149279303	149279703	292	chr5	149279011	149287750	8740	1	11690	ENSMUST00000200928.1
Mob1a	Myoepithelial	0.0646947	0.978664	No	Opening	Promoter (<=1kb)	83325928	83326328	0	chr6	83326016	83343776	17761	1	232157	ENSMUST00000055261.10
Tor1b	Myoepithelial	0.0641969	0.991849	No	Opening	Promoter (<=1kb)	30952774	30953174	0	chr2	30952959	30959015	6057	1	30934	ENSMUST00000028199.11
Nfatc2	Myoepithelial	0.0632332	0.991878	No	Opening	Promoter (<=1kb)	168590081	168590481	0	chr2	168476410	168590260	113851	2	18019	ENSMUST00000074618.9
Snrpa	Myoepithelial	0.0621426	0.983419	No	Opening	Promoter (<=1kb)	27196045	27196445	0	chr7	27187007	27196245	9239	2	53607	ENSMUST00000122202.7
Shroom3	Myoepithelial	0.0617039	0.985937	No	Opening	Promoter (<=1kb)	92961744	92962144	0	chr5	92962039	92964790	2752	1	27428	ENSMUST00000172752.1
Frmd4a	Myoepithelial	0.0612785	0.994579	No	Opening	Promoter (<=1kb)	4153023	4153423	151	chr2	4152872	4613942	461071	1	209630	ENSMUST00000091497.10
Tgfb1	Myoepithelial	0.0599981	0.990078	No	Opening	Promoter (<=1kb)	25687109	25687509	107	chr7	25687002	25705077	18076	1	21803	ENSMUST00000002678.9
Gpx1	Myoepithelial	0.0584973	0.983689	No	Opening	Promoter (<=1kb)	108338919	108339319	0	chr9	108339054	108340343	1290	1	14775	ENSMUST00000082429.6
Igfbp4	Myoepithelial	0.0581411	0.992355	No	Opening	Promoter (<=1kb)	99047075	99047475	0	chr11	99047311	99051812	4502	1	16010	ENSMUST00000140772.1
Wtap	Myoepithelial	0.0568712	0.984319	No	Opening	Promoter (<=1kb)	12992214	12992614	0	chr17	12966796	12992497	25702	2	60532	ENSMUST00000159551.7
Ctsb	Myoepithelial	0.0546645	0.98829	No	Opening	Promoter (<=1kb)	63122373	63122773	0	chr14	63122462	63145923	23462	1	13030	ENSMUST00000006235.8
Diaph1	Myoepithelial	0.0541264	0.990506	No	Opening	Promoter (<=1kb)	37852118	37852518	889	chr18	37845100	37853407	8308	2	13367	ENSMUST00000127346.1
Npc2	Myoepithelial	0.0540333	0.981786	No	Opening	Promoter (<=1kb)	84772871	84773271	0	chr12	84754562	84773152	18591	2	67963	ENSMUST00000021668.9
Capg	Myoepithelial	0.0533255	0.990506	No	Opening	Promoter (<=1kb)	72544207	72544607	0	chr6	72544391	72562983	18593	1	12332	ENSMUST00000071044.12
Gapvd1	Myoepithelial	0.0526591	0.994185	No	Opening	Promoter (<=1kb)	34619205	34619605	0	chr2	34619582	34623919	4338	1	227743	ENSMUST00000129633.1
Wwp2	Myoepithelial	0.0526181	0.9871	No	Opening	Promoter (<=1kb)	107544806	107545206	0	chr8	107545012	107557213	12202	1	66894	ENSMUST00000212543.1
Hexim1	Myoepithelial	0.0514383	0.986396	No	Opening	Promoter (<=1kb)	103115917	103116317	0	chr11	103116231	103119725	3495	1	192231	ENSMUST00000053063.6
Irf8	Myoepithelial	0.0508941	0.994966	No	Opening	Promoter (<=1kb)	120751953	120752353	0	chr8	120752209	120753711	1503	1	15900	ENSMUST00000160594.1
Mphosph8	Myoepithelial	0.0497719	0.984069	No	Opening	Promoter (<=1kb)	56667997	56668397	0	chr14	56668248	56697430	29183	1	75339	ENSMUST00000116468.1
Wwp2	Myoepithelial	0.0492891	0.9933	No	Opening	Promoter (<=1kb)	107545624	107546024	612	chr8	107545012	107557213	12202	1	66894	ENSMUST00000212543.1
Nfkbiz	Myoepithelial	0.048796	0.987835	No	Opening	Promoter (<=1kb)	55838673	55839073	0	chr16	55811375	55838899	27525	2	80859	ENSMUST00000036273.12
Wnk1	Myoepithelial	0.0460426	0.991838	No	Opening	Promoter (<=1kb)	120036918	120037318	341	chr6	119924621	120037659	113039	2	232341	ENSMUST00000088646.11
Pitpna	Myoepithelial	0.0457121	0.992779	No	Opening	Promoter (<=1kb)	75621384	75621784	713	chr11	75620671	75626306	5636	1	18738	ENSMUST00000153768.1
Rgl1	Myoepithelial	0.0450805	0.994966	No	Opening	Promoter (<=1kb)	152592723	152593123	0	chr1	152557543	152592759	35217	2	19731	ENSMUST00000128251.7
Arhgdib	Myoepithelial	0.044039	0.989284	No	Opening	Promoter (<=1kb)	136938626	136939026	565	chr6	136933611	136939591	5981	2	11857	ENSMUST00000154440.1
Agpat3	Myoepithelial	0.0438107	0.990485	No	Opening	Promoter (<=1kb)	78297970	78298370	0	chr10	78271563	78298198	26636	2	28169	ENSMUST00000105389.7
H2-T23	Myoepithelial	0.0428829	0.9933	No	Opening	Promoter (<=1kb)	36032403	36032803	0	chr17	36029773	36032541	2769	2	15040	ENSMUST00000174161.1
BC005537	Myoepithelial	0.0420512	0.990506	No	Opening	Promoter (<=1kb)	24800645	24801045	-612	chr13	24801657	24816197	14541	1	79555	ENSMUST00000019276.11
Metrnl	Myoepithelial	0.0378119	0.991004	No	Opening	Promoter (<=1kb)	121702155	121702555	0	chr11	121702411	121716306	13896	1	210029	ENSMUST00000036742.13
H2-DMa	Myoepithelial	0.0360644	0.990506	No	Opening	Promoter (<=1kb)	34135313	34135713	0	chr17	34135628	34139100	3473	1	14998	ENSMUST00000236322.1
Lrrk1	Myoepithelial	0.0355484	0.993439	No	Opening	Promoter (<=1kb)	66389178	66389578	-828	chr7	66258745	66388350	129606	2	233328	ENSMUST00000015277.13
Wipf2	Myoepithelial	0.034029	0.997379	No	Opening	Promoter (<=1kb)	98890977	98891377	0	chr11	98891173	98892097	925	1	68524	ENSMUST00000148439.1
Tnf	Myoepithelial	0.0336508	0.99744	No	Opening	Promoter (<=1kb)	35201848	35202248	0	chr17	35199381	35202007	2627	2	21926	ENSMUST00000025263.14
Rcn3	Myoepithelial	0.0331295	0.993676	No	Opening	Promoter (<=1kb)	45091908	45092308	0	chr7	45082913	45092221	9309	2	52377	ENSMUST00000019683.10
H2-Eb1	Myoepithelial	0.0323539	0.995934	No	Opening	Promoter (<=1kb)	34305600	34306000	0	chr17	34305867	34316674	10808	1	14969	ENSMUST00000235530.1
Klf6	Myoepithelial	0.0316084	0.993643	No	Opening	Promoter (<=1kb)	5863539	5863939	-739	chr13	5864678	5866770	2093	1	23849	ENSMUST00000221734.1
Rtf2	Myoepithelial	0.0299682	0.9933	No	Opening	Promoter (<=1kb)	172440271	172440671	0	chr2	172440556	172469908	29353	1	66404	ENSMUST00000029005.3
Ctsh	Myoepithelial	0.0293144	0.9933	No	Opening	Promoter (<=1kb)	90054279	90054679	0	chr9	90054506	90076087	21582	1	13036	ENSMUST00000127842.7
Atp6v0e	Myoepithelial	0.0284417	0.994579	No	Opening	Promoter (<=1kb)	26676165	26676565	0	chr17	26676370	26699647	23278	1	11974	ENSMUST00000015719.15
Sp1	Myoepithelial	0.0283832	0.992779	No	Opening	Promoter (<=1kb)	102405699	102406099	-44	chr15	102406143	102408235	2093	1	20683	ENSMUST00000170884.7
Marcks	Myoepithelial	0.0283316	0.993439	No	Opening	Promoter (<=1kb)	37138752	37139152	0	chr10	37133375	37138920	5546	2	17118	ENSMUST00000092584.5
Pfkfb3	Myoepithelial	0.0267198	0.99406	No	Opening	Promoter (<=1kb)	11501635	11502035	0	chr2	11474407	11501700	27294	2	170768	ENSMUST00000183869.7
Actr2	Myoepithelial	0.0264474	0.9933	No	Opening	Promoter (<=1kb)	20112877	20113277	0	chr11	20062304	20112913	50610	2	66713	ENSMUST00000000137.7
Ednrb	Myoepithelial	0.0257067	0.997482	No	Opening	Promoter (<=1kb)	103843487	103843887	0	chr14	103814626	103843696	29071	2	13618	ENSMUST00000172237.1
Rbm47	Myoepithelial	0.0251675	0.994185	No	Opening	Promoter (<=1kb)	66150815	66151215	0	chr5	66018602	66151078	132477	2	245945	ENSMUST00000094756.10
Dpysl2	Myoepithelial	0.0248449	0.993447	No	Opening	Promoter (<=1kb)	66868541	66868941	0	chr14	66802864	66868688	65825	2	12934	ENSMUST00000022629.8
Atp2b1	Myoepithelial	0.0228447	0.998606	No	Opening	Promoter (<=1kb)	99017856	99018256	-781	chr10	99019037	99022933	3897	1	67972	ENSMUST00000218419.1
Trabd	Myoepithelial	0.0207068	0.994949	No	Opening	Promoter (<=1kb)	89075767	89076167	0	chr15	89076013	89087077	11065	1	67976	ENSMUST00000081702.11
Atp6v0b	Myoepithelial	0.0200678	0.995934	No	Opening	Promoter (<=1kb)	117887188	117887588	0	chr4	117884326	117887329	3004	2	114143	ENSMUST00000036380.13
Wnk1	Myoepithelial	0.0189919	0.996014	No	Opening	Promoter (<=1kb)	120039656	120040056	-984	chr6	119923969	120038672	114704	2	232341	ENSMUST00000060043.12
Pid1	Myoepithelial	0.0183222	0.998606	No	Opening	Promoter (<=1kb)	84284385	84284785	0	chr1	84036296	84284645	248350	2	98496	ENSMUST00000168574.8
Nrros	Myoepithelial	0.0169139	0.998642	No	Opening	Promoter (<=1kb)	32147627	32148027	0	chr16	32142795	32147881	5087	2	224109	ENSMUST00000126869.1
H2-Aa	Myoepithelial	0.0167922	0.99744	No	Opening	Promoter (<=1kb)	34287683	34288083	0	chr17	34282744	34287823	5080	2	14960	ENSMUST00000040655.13
Rab11b	Myoepithelial	0.0157795	0.994966	No	Opening	Promoter (<=1kb)	33760296	33760696	0	chr17	33742484	33760530	18047	2	19326	ENSMUST00000057373.13
Lama5	Myoepithelial	0.0151652	0.995934	No	Opening	Promoter (<=1kb)	180225461	180225861	0	chr2	180176373	180225859	49487	2	16776	ENSMUST00000015791.5
Qars	Myoepithelial	0.0149731	0.995807	No	Opening	Promoter (<=1kb)	108507778	108508178	0	chr9	108508056	108512916	4861	1	97541	ENSMUST00000207810.1
Mertk	Myoepithelial	0.0148956	0.995934	No	Opening	Promoter (<=1kb)	128698172	128698572	-384	chr2	128698956	128802894	103939	1	17289	ENSMUST00000014505.4
Mapre2	Myoepithelial	0.0145758	0.995934	No	Opening	Promoter (<=1kb)	23803718	23804118	0	chr18	23803984	23893857	89874	1	212307	ENSMUST00000025127.4
Lgmn	Myoepithelial	0.0123669	0.99585	No	Opening	Promoter (<=1kb)	102439607	102440007	0	chr12	102394098	102439813	45716	2	19141	ENSMUST00000021607.8
Dennd4b	Myoepithelial	0.0119652	0.995934	No	Opening	Promoter (<=1kb)	90265548	90265948	363	chr3	90265185	90280669	15485	1	229541	ENSMUST00000129564.7
Raph1	Myoepithelial	0.00815689	0.996961	No	Opening	Promoter (<=1kb)	60566711	60567111	0	chr1	60482292	60566779	84488	2	77300	ENSMUST00000140485.7
Snx8	Myoepithelial	0.00784446	0.998141	No	Opening	Promoter (<=1kb)	140389322	140389722	-60	chr5	140340303	140389262	48960	2	231834	ENSMUST00000031539.11
Tapbp	Myoepithelial	0.00711418	0.997482	No	Opening	Promoter (<=1kb)	33915770	33916170	0	chr17	33915899	33920415	4517	1	21356	ENSMUST00000172619.7
Rfk	Myoepithelial	0.00376686	0.999799	No	Opening	Promoter (<=1kb)	17393798	17394198	0	chr19	17394043	17401349	7307	1	54391	ENSMUST00000025617.3
Pitpna	Myoepithelial	0.0031747	0.999799	No	Opening	Promoter (<=1kb)	75620395	75620795	0	chr11	75620671	75626306	5636	1	18738	ENSMUST00000153768.1
Pepd	Myoepithelial	0.00316373	0.999799	No	Opening	Promoter (<=1kb)	34912186	34912586	0	chr7	34912379	35044708	132330	1	18624	ENSMUST00000075068.13
Tmcc1	Myoepithelial	0.00254369	0.999799	No	Opening	Promoter (<=1kb)	116193339	116193739	0	chr6	116018611	116193486	174876	2	330401	ENSMUST00000088896.9
Fam102b	Myoepithelial	0.00056671	0.999814	No	Opening	Promoter (<=1kb)	109027494	109027894	0	chr3	108970997	109027607	56611	2	329739	ENSMUST00000171143.1
Ier2	Myoepithelial	0.107278	0.990761	No	Opening	Intron (ENSMUST00000238701.1/12286, intron 27 of 48)	84579661	84580061	7864	chr8	84571797	84580462	8666	1	12286	ENSMUST00000126302.1
Ctsb	Myoepithelial	0.147743	0.990078	No	Opening	Intron (ENSMUST00000238526.1/14137, intron 6 of 6)	63148590	63148990	13072	chr14	63135518	63141863	6346	1	13030	ENSMUST00000225540.1
H2-DMa	Myoepithelial	0.0847365	0.985913	No	Opening	Intron (ENSMUST00000236938.1/14998, intron 1 of 1)	34127468	34127868	4622	chr17	34122846	34137200	14355	1	14998	ENSMUST00000235408.1
Ostf1	Myoepithelial	0.137972	0.982633	No	Opening	Intron (ENSMUST00000236615.1/20409, intron 1 of 10)	18623083	18623483	8235	chr19	18593601	18631718	38118	2	20409	ENSMUST00000138860.1
Dusp1	Myoepithelial	0.0181787	0.99744	No	Opening	Intron (ENSMUST00000235532.1/19252, intron 3 of 5)	26514679	26515079	-6160	chr17	26505590	26508519	2930	2	19252	ENSMUST00000025025.6
H2-Eb1	Myoepithelial	0.161594	0.988101	No	Opening	Intron (ENSMUST00000235530.1/14969, intron 2 of 5)	34313384	34313784	3809	chr17	34309575	34315952	6378	1	14969	ENSMUST00000235501.1
Rin2	Myoepithelial	1.03406	0.854358	Yes	Opening	Intron (ENSMUST00000231581.1/408057, intron 4 of 4)	145760010	145760410	-24324	chr2	145784734	145822302	37569	1	74030	ENSMUST00000142847.7
Lifr	Myoepithelial	0.531168	0.860678	No	Opening	Intron (ENSMUST00000228723.1/16880, intron 1 of 4)	7146304	7146704	5755	chr15	7140549	7185346	44798	1	16880	ENSMUST00000227727.1
Lifr	Myoepithelial	0.138715	0.986425	No	Opening	Intron (ENSMUST00000228723.1/16880, intron 1 of 4)	7115355	7115755	-13804	chr15	7129559	7191743	62185	1	16880	ENSMUST00000067190.11
Lifr	Myoepithelial	0.0771329	0.98829	No	Opening	Intron (ENSMUST00000228723.1/16880, intron 1 of 4)	7118779	7119179	-10380	chr15	7129559	7191743	62185	1	16880	ENSMUST00000067190.11
Otulin	Myoepithelial	1.06255	0.765941	Yes	Opening	Intron (ENSMUST00000228179.1/432940, intron 1 of 1)	27596733	27597133	11728	chr15	27542635	27608861	66227	2	432940	ENSMUST00000228179.1
Asap1	Myoepithelial	0.355947	0.897275	No	Opening	Intron (ENSMUST00000226656.1/ENSMUST00000226656.1, intron 1 of 2)	64402875	64403275	-19956	chr15	64088541	64382919	294379	2	13196	ENSMUST00000110115.8
Tgfbi	Myoepithelial	0.609862	0.949077	No	Opening	Intron (ENSMUST00000225600.1/21810, intron 12 of 16)	56634808	56635208	3595	chr13	56631213	56632543	1331	1	21810	ENSMUST00000226024.1
Tgfbi	Myoepithelial	0.124241	0.981786	No	Opening	Intron (ENSMUST00000225600.1/21810, intron 1 of 16)	56613711	56614111	4125	chr13	56609586	56639358	29773	1	21810	ENSMUST00000045173.9
Cmah	Myoepithelial	0.317024	0.976779	No	Opening	Intron (ENSMUST00000224953.1/12763, intron 2 of 15)	24401734	24402134	6447	chr13	24395287	24435688	40402	1	12763	ENSMUST00000131691.7
Cmah	Myoepithelial	0.410284	0.969866	No	Opening	Intron (ENSMUST00000224953.1/12763, intron 11 of 15)	24442201	24442601	24977	chr13	24417224	24436657	19434	1	12763	ENSMUST00000142882.1
Cmah	Myoepithelial	0.266454	0.979889	No	Opening	Intron (ENSMUST00000224953.1/12763, intron 1 of 15)	24337876	24338276	10456	chr13	24327420	24477377	149958	1	12763	ENSMUST00000224819.1
Fos	Myoepithelial	0.575714	0.7923	No	Opening	Intron (ENSMUST00000221505.1/ENSMUST00000221505.1, intron 2 of 2)	85430311	85430711	-43179	chr12	85473890	85477273	3384	1	14281	ENSMUST00000021674.6
Atp2b1	Myoepithelial	0.40882	0.953441	No	Opening	Intron (ENSMUST00000219557.1/67972, intron 2 of 3)	98976848	98977248	-24194	chr10	99001442	99011470	10029	1	67972	ENSMUST00000219090.1
Atp2b1	Myoepithelial	0.0625889	0.995109	No	Opening	Intron (ENSMUST00000219557.1/67972, intron 1 of 3)	98930097	98930497	14625	chr10	98915472	98996930	81459	1	67972	ENSMUST00000219624.1
Elk3	Myoepithelial	0.696141	0.507716	No	Opening	Intron (ENSMUST00000215286.1/237459, intron 16 of 16)	93255303	93255703	16280	chr10	93239023	93265743	26721	1	237459	ENSMUST00000216729.1
Elk3	Myoepithelial	0.392509	0.776654	No	Opening	Intron (ENSMUST00000215286.1/237459, intron 16 of 16)	93261382	93261782	22359	chr10	93239023	93265743	26721	1	237459	ENSMUST00000216729.1
Myo1e	Myoepithelial	0.449236	0.949077	No	Opening	Intron (ENSMUST00000213863.1/71602, intron 1 of 3)	70253037	70253437	45669	chr9	70207368	70399766	192399	1	71602	ENSMUST00000034745.8
Myo1e	Myoepithelial	0.370963	0.967044	No	Opening	Intron (ENSMUST00000213863.1/71602, intron 1 of 3)	70216507	70216907	9139	chr9	70207368	70399766	192399	1	71602	ENSMUST00000034745.8
Myo1e	Myoepithelial	0.164321	0.970861	No	Opening	Intron (ENSMUST00000213863.1/71602, intron 1 of 3)	70242376	70242776	35008	chr9	70207368	70399766	192399	1	71602	ENSMUST00000034745.8
Myo1e	Myoepithelial	0.154856	0.98012	No	Opening	Intron (ENSMUST00000213863.1/71602, intron 1 of 3)	70243199	70243599	35831	chr9	70207368	70399766	192399	1	71602	ENSMUST00000034745.8
Myo1e	Myoepithelial	0.153041	0.987655	No	Opening	Intron (ENSMUST00000213863.1/71602, intron 1 of 3)	70248864	70249264	41496	chr9	70207368	70399766	192399	1	71602	ENSMUST00000034745.8
Psd3	Myoepithelial	1.00312	0.0234925	Yes	Opening	Intron (ENSMUST00000212960.1/234353, intron 2 of 16)	68102846	68103246	-40560	chr8	67790470	68062286	271817	2	234353	ENSMUST00000150169.7
Psd3	Myoepithelial	0.88628	0.0438626	No	Opening	Intron (ENSMUST00000212960.1/234353, intron 2 of 16)	68081896	68082296	-19610	chr8	67790470	68062286	271817	2	234353	ENSMUST00000150169.7
Psd3	Myoepithelial	0.478017	0.822614	No	Opening	Intron (ENSMUST00000212960.1/234353, intron 2 of 16)	68083520	68083920	-21234	chr8	67790470	68062286	271817	2	234353	ENSMUST00000150169.7
Psd3	Myoepithelial	0.4991	0.950951	No	Opening	Intron (ENSMUST00000212960.1/234353, intron 1 of 16)	68177445	68177845	28212	chr8	67696890	68206057	509168	2	234353	ENSMUST00000212960.1
Psd3	Myoepithelial	0.462232	0.963662	No	Opening	Intron (ENSMUST00000212960.1/234353, intron 1 of 16)	68183767	68184167	21890	chr8	67696890	68206057	509168	2	234353	ENSMUST00000212960.1
Psd3	Myoepithelial	0.269279	0.961339	No	Opening	Intron (ENSMUST00000212960.1/234353, intron 1 of 16)	68157194	68157594	48463	chr8	67696890	68206057	509168	2	234353	ENSMUST00000212960.1
Lmo1	Myoepithelial	0.217223	0.974963	No	Opening	Intron (ENSMUST00000208274.1/ENSMUST00000208274.1, intron 2 of 2)	109220071	109220471	-44864	chr7	109138675	109175207	36533	2	109594	ENSMUST00000207178.1
Rbpj	Myoepithelial	2.14044	0.59124	Yes	Opening	Intron (ENSMUST00000201991.3/19664, intron 2 of 6)	53566465	53566865	10631	chr5	53555834	53657358	101525	1	19664	ENSMUST00000087360.8
Rbpj	Myoepithelial	0.0725912	0.989284	No	Opening	Intron (ENSMUST00000201991.3/19664, intron 2 of 6)	53594250	53594650	3269	chr5	53590981	53656137	65157	1	19664	ENSMUST00000201883.3
Rbpj	Myoepithelial	1.09937	0.875215	Yes	Opening	Intron (ENSMUST00000201991.3/19664, intron 1 of 6)	53509490	53509890	43338	chr5	53466152	53649390	183239	1	19664	ENSMUST00000201991.3
Rbpj	Myoepithelial	0.847924	0.66623	No	Opening	Intron (ENSMUST00000201991.3/19664, intron 1 of 6)	53481030	53481430	14878	chr5	53466152	53649390	183239	1	19664	ENSMUST00000201991.3
Rbpj	Myoepithelial	0.294782	0.970861	No	Opening	Intron (ENSMUST00000201991.3/19664, intron 1 of 6)	53482976	53483376	16824	chr5	53466152	53649390	183239	1	19664	ENSMUST00000201991.3
Rbpj	Myoepithelial	0.274266	0.983419	No	Opening	Intron (ENSMUST00000201991.3/19664, intron 1 of 6)	53565393	53565793	9559	chr5	53555834	53657358	101525	1	19664	ENSMUST00000087360.8
Rbpj	Myoepithelial	0.159668	0.969639	No	Opening	Intron (ENSMUST00000201991.3/19664, intron 1 of 6)	53470592	53470992	4440	chr5	53466152	53649390	183239	1	19664	ENSMUST00000201991.3
Rbpj	Myoepithelial	0.0288902	0.9933	No	Opening	Intron (ENSMUST00000201991.3/19664, intron 1 of 6)	53490752	53491152	24600	chr5	53466152	53649390	183239	1	19664	ENSMUST00000201991.3
Rbm47	Myoepithelial	0.782639	0.950161	No	Opening	Intron (ENSMUST00000201544.3/245945, intron 3 of 8)	66114667	66115067	-16476	chr5	66016549	66098191	81643	2	245945	ENSMUST00000113726.7
Rbm47	Myoepithelial	0.636281	0.948024	No	Opening	Intron (ENSMUST00000201544.3/245945, intron 3 of 8)	66114203	66114603	-16012	chr5	66016549	66098191	81643	2	245945	ENSMUST00000113726.7
Rbm47	Myoepithelial	0.570918	0.949077	No	Opening	Intron (ENSMUST00000201544.3/245945, intron 3 of 8)	66101551	66101951	-3360	chr5	66016549	66098191	81643	2	245945	ENSMUST00000113726.7
Osbpl9	Myoepithelial	0.062743	0.995807	No	Opening	Intron (ENSMUST00000194478.5/100273, intron 2 of 23)	109165517	109165917	-8392	chr4	109087447	109157125	69679	2	100273	ENSMUST00000139248.7
Tlr2	Myoepithelial	0.00731413	0.998606	No	Opening	Intron (ENSMUST00000193706.1/ENSMUST00000193706.1, intron 4 of 5)	83828165	83828565	13202	chr3	83836272	83841767	5496	2	24088	ENSMUST00000029623.10
Tlr2	Myoepithelial	0.0592852	0.9933	No	Opening	Intron (ENSMUST00000193706.1/ENSMUST00000193706.1, intron 2 of 5)	83818594	83818994	22773	chr3	83836272	83841767	5496	2	24088	ENSMUST00000029623.10
Zbtb18	Myoepithelial	0.0432249	0.995934	No	Opening	Intron (ENSMUST00000193447.1/ENSMUST00000193447.1, intron 1 of 1)	177470081	177470481	24260	chr1	177445821	177450764	4944	1	30928	ENSMUST00000077225.7
Pfkfb3	Myoepithelial	0.0250563	0.994523	No	Opening	Intron (ENSMUST00000192949.5/170768, intron 1 of 14)	11535474	11535874	18048	chr2	11471826	11553922	82097	2	170768	ENSMUST00000195779.5
Tlr2	Myoepithelial	0.170066	0.980372	No	Opening	Intron (ENSMUST00000191758.5/229473, intron 33 of 34)	83899565	83899965	7614	chr3	83900332	83907579	7248	2	229473	ENSMUST00000199411.4
Nav1	Myoepithelial	0.617866	0.926398	No	Opening	Intron (ENSMUST00000190298.7/215690, intron 1 of 30)	135619132	135619532	-33427	chr1	135434580	135585705	151126	2	215690	ENSMUST00000067414.12
Nav1	Myoepithelial	0.587611	0.965375	No	Opening	Intron (ENSMUST00000190298.7/215690, intron 1 of 30)	135672035	135672435	15670	chr1	135438848	135688105	249258	2	215690	ENSMUST00000190298.7
Nav1	Myoepithelial	0.0444167	0.993643	No	Opening	Intron (ENSMUST00000190298.7/215690, intron 1 of 30)	135670364	135670764	17341	chr1	135438848	135688105	249258	2	215690	ENSMUST00000190298.7
Trerf1	Myoepithelial	0.359291	0.970861	No	Opening	Intron (ENSMUST00000188947.6/224829, intron 3 of 11)	47269231	47269631	-24438	chr17	47294069	47359463	65395	1	224829	ENSMUST00000190020.1
Trerf1	Myoepithelial	0.0392042	0.9933	No	Opening	Intron (ENSMUST00000188947.6/224829, intron 3 of 11)	47267112	47267512	-26557	chr17	47294069	47359463	65395	1	224829	ENSMUST00000190020.1
Ankrd44	Myoepithelial	0.476245	0.958505	No	Opening	Intron (ENSMUST00000188243.1/ENSMUST00000188243.1, intron 2 of 2)	54741053	54741453	-5409	chr1	54728987	54735644	6658	2	329154	ENSMUST00000178685.1
Hivep2	Myoepithelial	0.798319	0.896955	No	Opening	Intron (ENSMUST00000187083.6/15273, intron 1 of 12)	13998792	13999192	31768	chr10	13967024	14079675	112652	1	15273	ENSMUST00000191464.1
Hivep2	Myoepithelial	0.257077	0.94794	No	Opening	Intron (ENSMUST00000187083.6/15273, intron 1 of 12)	13982729	13983129	15705	chr10	13967024	14079675	112652	1	15273	ENSMUST00000191464.1
Hivep2	Myoepithelial	0.176185	0.990506	No	Opening	Intron (ENSMUST00000187083.6/15273, intron 1 of 12)	13990810	13991210	23786	chr10	13967024	14079675	112652	1	15273	ENSMUST00000191464.1
Snx29	Myoepithelial	0.494359	0.924876	No	Opening	Intron (ENSMUST00000180792.7/74478, intron 13 of 20)	11461519	11461919	14211	chr16	11447308	11661496	214189	1	74478	ENSMUST00000134941.1
Rbm47	Myoepithelial	0.871261	0.965811	No	Opening	Intron (ENSMUST00000180652.2/ENSMUST00000180652.2, intron 4 of 5)	66165773	66166173	6945	chr5	66016549	66173118	156570	2	245945	ENSMUST00000201544.3
Cmtm3	Myoepithelial	0.10404	0.984974	No	Opening	Intron (ENSMUST00000179802.1/97487, intron 1 of 3)	104370046	104370446	25005	chr8	104345041	104347246	2206	1	68119	ENSMUST00000212734.1
Ankrd44	Myoepithelial	0.0829317	0.992102	No	Opening	Intron (ENSMUST00000179030.7/329154, intron 3 of 27)	54784648	54785048	-15821	chr1	54760569	54768827	8259	2	329154	ENSMUST00000180189.7
Ankrd44	Myoepithelial	0.82772	0.785196	No	Opening	Intron (ENSMUST00000179030.7/329154, intron 2 of 27)	54797571	54797971	15472	chr1	54762368	54813443	51076	2	329154	ENSMUST00000178905.1
Ankrd44	Myoepithelial	0.29355	0.928459	No	Opening	Intron (ENSMUST00000179030.7/329154, intron 2 of 27)	54799473	54799873	13570	chr1	54762368	54813443	51076	2	329154	ENSMUST00000178905.1
Ankrd44	Myoepithelial	0.235823	0.92748	No	Opening	Intron (ENSMUST00000179030.7/329154, intron 2 of 27)	54826680	54827080	-13237	chr1	54762368	54813443	51076	2	329154	ENSMUST00000178905.1
Ankrd44	Myoepithelial	1.07485	0.516722	Yes	Opening	Intron (ENSMUST00000179030.7/329154, intron 1 of 27)	54922448	54922848	3506	chr1	54735302	54926354	191053	2	329154	ENSMUST00000178935.7
Ankrd44	Myoepithelial	0.143014	0.989024	No	Opening	Intron (ENSMUST00000179030.7/329154, intron 1 of 27)	54867483	54867883	16828	chr1	54766792	54884711	117920	2	329154	ENSMUST00000177679.1
Ankrd44	Myoepithelial	0.0129497	0.998889	No	Opening	Intron (ENSMUST00000179030.7/329154, intron 1 of 27)	54896435	54896835	-11724	chr1	54766792	54884711	117920	2	329154	ENSMUST00000177679.1
Frmd4a	Myoepithelial	0.037583	0.998777	No	Opening	Intron (ENSMUST00000177457.7/209630, intron 6 of 24)	4506700	4507100	33506	chr2	4473194	4498103	24910	1	209630	ENSMUST00000123919.2
Frmd4a	Myoepithelial	0.0168354	0.99744	No	Opening	Intron (ENSMUST00000177457.7/209630, intron 6 of 24)	4501341	4501741	28147	chr2	4473194	4498103	24910	1	209630	ENSMUST00000123919.2
Frmd4a	Myoepithelial	1.22594	0.751806	Yes	Opening	Intron (ENSMUST00000177457.7/209630, intron 4 of 24)	4480191	4480591	6997	chr2	4473194	4498103	24910	1	209630	ENSMUST00000123919.2
Frmd4a	Myoepithelial	0.20586	0.94794	No	Opening	Intron (ENSMUST00000177457.7/209630, intron 3 of 24)	4445632	4446032	-27162	chr2	4473194	4498103	24910	1	209630	ENSMUST00000123919.2
Frmd4a	Myoepithelial	0.151895	0.975515	No	Opening	Intron (ENSMUST00000177457.7/209630, intron 2 of 24)	4409922	4410322	8451	chr2	4401471	4537735	136265	1	209630	ENSMUST00000115039.7
Frmd4a	Myoepithelial	0.0399038	0.993635	No	Opening	Intron (ENSMUST00000177457.7/209630, intron 2 of 24)	4252924	4253324	-32236	chr2	4285560	4431264	145705	1	209630	ENSMUST00000239018.1
Frmd4a	Myoepithelial	0.650603	0.897721	No	Opening	Intron (ENSMUST00000177457.7/209630, intron 15 of 24)	4578293	4578693	12117	chr2	4566176	4594676	28501	1	209630	ENSMUST00000176864.2
Frmd4a	Myoepithelial	0.139857	0.986886	No	Opening	Intron (ENSMUST00000177457.7/209630, intron 12 of 24)	4542613	4543013	-16741	chr2	4559754	4597989	38236	1	209630	ENSMUST00000153160.7
Asap1	Myoepithelial	0.278284	0.960293	No	Opening	Intron (ENSMUST00000177374.7/13196, intron 1 of 30)	64361693	64362093	-11807	chr15	64089447	64349886	260440	2	13196	ENSMUST00000177035.7
Asap1	Myoepithelial	0.642687	0.941017	No	Opening	Intron (ENSMUST00000177371.7/13196, intron 3 of 27)	64187963	64188363	20128	chr15	64158939	64208491	49553	2	13196	ENSMUST00000176358.1
Asap1	Myoepithelial	0.0466764	0.994966	No	Opening	Intron (ENSMUST00000177371.7/13196, intron 3 of 27)	64174469	64174869	33622	chr15	64158939	64208491	49553	2	13196	ENSMUST00000176358.1
Asap1	Myoepithelial	0.198556	0.964376	No	Opening	Intron (ENSMUST00000177371.7/13196, intron 27 of 27)	64091542	64091942	10600	chr15	64094234	64102542	8309	2	13196	ENSMUST00000176909.1
Asap1	Myoepithelial	0.231854	0.944654	No	Opening	Intron (ENSMUST00000177371.7/13196, intron 2 of 27)	64202798	64203198	5293	chr15	64158939	64208491	49553	2	13196	ENSMUST00000176358.1
Asap1	Myoepithelial	0.904766	0.867776	No	Opening	Intron (ENSMUST00000177371.7/13196, intron 1 of 27)	64257959	64258359	-49468	chr15	64158939	64208491	49553	2	13196	ENSMUST00000176358.1
Asap1	Myoepithelial	0.50661	0.969453	No	Opening	Intron (ENSMUST00000177371.7/13196, intron 1 of 27)	64301340	64301740	9949	chr15	64191537	64311689	120153	2	13196	ENSMUST00000176516.1
Asap1	Myoepithelial	0.490572	0.774044	No	Opening	Intron (ENSMUST00000177371.7/13196, intron 1 of 27)	64223413	64223813	-14922	chr15	64158939	64208491	49553	2	13196	ENSMUST00000176358.1
Asap1	Myoepithelial	0.363506	0.918692	No	Opening	Intron (ENSMUST00000177371.7/13196, intron 1 of 27)	64220157	64220557	-11666	chr15	64158939	64208491	49553	2	13196	ENSMUST00000176358.1
Asap1	Myoepithelial	0.29359	0.924876	No	Opening	Intron (ENSMUST00000177371.7/13196, intron 1 of 27)	64225673	64226073	-17182	chr15	64158939	64208491	49553	2	13196	ENSMUST00000176358.1
Asap1	Myoepithelial	0.277046	0.949077	No	Opening	Intron (ENSMUST00000177371.7/13196, intron 1 of 27)	64226515	64226915	-18024	chr15	64158939	64208491	49553	2	13196	ENSMUST00000176358.1
Asap1	Myoepithelial	0.0101645	0.998141	No	Opening	Intron (ENSMUST00000177371.7/13196, intron 1 of 27)	64295330	64295730	15959	chr15	64191537	64311689	120153	2	13196	ENSMUST00000176516.1
Ip6k1	Myoepithelial	0.939929	0.865287	No	Opening	Intron (ENSMUST00000176454.1/27399, intron 8 of 10)	108035294	108035694	3221	chr9	108032073	108046143	14071	1	27399	ENSMUST00000177158.1
Zeb2	Myoepithelial	0.291045	0.984456	No	Opening	Intron (ENSMUST00000176438.8/24136, intron 3 of 10)	45103261	45103661	6415	chr2	45105265	45110076	4812	2	24136	ENSMUST00000201298.1
Arhgap18	Myoepithelial	0.57769	0.782111	No	Opening	Intron (ENSMUST00000176060.7/73910, intron 4 of 4)	26856027	26856427	-6915	chr10	26863342	26918458	55117	1	73910	ENSMUST00000142284.1
Pid1	Myoepithelial	0.59163	0.893327	No	Opening	Intron (ENSMUST00000175996.7/98496, intron 1 of 2)	84360130	84360530	3650	chr1	84107794	84364180	256387	2	98496	ENSMUST00000175996.7
Lats2	Myoepithelial	0.045561	0.990485	No	Opening	Intron (ENSMUST00000174694.7/50523, intron 2 of 8)	57705048	57705448	-5158	chr14	57697227	57699890	2664	2	50523	ENSMUST00000173964.1
H2-Aa	Myoepithelial	0.395276	0.904157	No	Opening	Intron (ENSMUST00000174074.1/ENSMUST00000174074.1, intron 2 of 2)	34296090	34296490	-8267	chr17	34283216	34287823	4608	2	14960	ENSMUST00000173944.2
Ralgps2	Myoepithelial	0.399416	0.968263	No	Opening	Intron (ENSMUST00000172057.7/78255, intron 1 of 18)	156914957	156915357	23424	chr1	156900598	156938781	38184	2	78255	ENSMUST00000189648.1
Mtm1	Myoepithelial	0.437165	0.956275	No	Opening	Intron (ENSMUST00000171933.7/17772, intron 1 of 14)	71220789	71221189	5704	chrX	71215085	71256301	41217	1	17772	ENSMUST00000152810.1
Mtm1	Myoepithelial	0.0353109	0.997662	No	Opening	Intron (ENSMUST00000171933.7/17772, intron 1 of 14)	71222756	71223156	7671	chrX	71215085	71256301	41217	1	17772	ENSMUST00000152810.1
Ptprj	Myoepithelial	0.488609	0.91927	No	Opening	Intron (ENSMUST00000168621.2/19271, intron 1 of 23)	90545256	90545656	34991	chr2	90432889	90580647	147759	2	19271	ENSMUST00000168621.2
Ptprj	Myoepithelial	0.484209	0.916324	No	Opening	Intron (ENSMUST00000168621.2/19271, intron 1 of 23)	90504840	90505240	-25670	chr2	90429756	90479170	49415	2	19271	ENSMUST00000111495.8
Ptprj	Myoepithelial	0.38226	0.93637	No	Opening	Intron (ENSMUST00000168621.2/19271, intron 1 of 23)	90574474	90574874	5773	chr2	90432889	90580647	147759	2	19271	ENSMUST00000168621.2
Cyfip1	Myoepithelial	0.115551	0.990506	No	Opening	Intron (ENSMUST00000168271.8/20430, intron 1 of 11)	55858993	55859393	-12466	chr7	55871859	55923960	52102	1	20430	ENSMUST00000206862.1
Lrrk1	Myoepithelial	0.264931	0.970861	No	Opening	Intron (ENSMUST00000167705.7/233328, intron 2 of 2)	66250026	66250426	12044	chr7	66226912	66262470	35559	2	233328	ENSMUST00000167705.7
Lrrk1	Myoepithelial	0.050548	0.990078	No	Opening	Intron (ENSMUST00000167705.7/233328, intron 2 of 2)	66230802	66231202	31268	chr7	66226912	66262470	35559	2	233328	ENSMUST00000167705.7
Ptpro	Myoepithelial	0.198302	0.958983	No	Opening	Intron (ENSMUST00000167679.7/19277, intron 18 of 25)	137433768	137434168	-18527	chr6	137452695	137462304	9610	1	19277	ENSMUST00000203255.2
Ptpro	Myoepithelial	0.232058	0.983689	No	Opening	Intron (ENSMUST00000167679.7/19277, intron 14 of 25)	137414558	137414958	3799	chr6	137410759	137414285	3527	1	19277	ENSMUST00000204780.1
Wwp2	Myoepithelial	0.157168	0.953441	No	Opening	Intron (ENSMUST00000166615.2/66894, intron 8 of 23)	107522389	107522789	16168	chr8	107506221	107518015	11795	1	66894	ENSMUST00000212012.1
Wwp2	Myoepithelial	0.3692	0.931782	No	Opening	Intron (ENSMUST00000166615.2/66894, intron 6 of 23)	107495304	107495704	-6864	chr8	107502568	107533252	30685	1	66894	ENSMUST00000212737.1
Wwp2	Myoepithelial	0.571227	0.937073	No	Opening	Intron (ENSMUST00000166615.2/66894, intron 4 of 23)	107468661	107469061	-14271	chr8	107483332	107546152	62821	1	66894	ENSMUST00000212063.1
Wwp2	Myoepithelial	0.235624	0.975515	No	Opening	Intron (ENSMUST00000166615.2/66894, intron 4 of 23)	107472787	107473187	-10145	chr8	107483332	107546152	62821	1	66894	ENSMUST00000212063.1
Wwp2	Myoepithelial	0.0599559	0.994966	No	Opening	Intron (ENSMUST00000166615.2/66894, intron 4 of 23)	107469713	107470113	-13219	chr8	107483332	107546152	62821	1	66894	ENSMUST00000212063.1
Shtn1	Myoepithelial	1.06277	0.333405	Yes	Opening	Intron (ENSMUST00000163821.2/71653, intron 1 of 14)	59071392	59071792	4277	chr19	58973356	59076069	102714	2	71653	ENSMUST00000163821.2
Klf2	Myoepithelial	0.211754	0.990126	No	Opening	Intron (ENSMUST00000163643.2/13859, intron 21 of 23)	72365871	72366271	8043	chr8	72345967	72374314	28348	2	13859	ENSMUST00000212257.1
Srgn	Myoepithelial	0.120599	0.987798	No	Opening	Intron (ENSMUST00000159704.7/72320, intron 7 of 7)	62546368	62546768	16810	chr10	62559599	62563578	3980	2	72320	ENSMUST00000162263.1
Srgn	Myoepithelial	0.112028	0.991878	No	Opening	Intron (ENSMUST00000159704.7/72320, intron 7 of 7)	62549729	62550129	13449	chr10	62559599	62563578	3980	2	72320	ENSMUST00000162263.1
Dab2	Myoepithelial	0.498416	0.969866	No	Opening	Intron (ENSMUST00000159552.1/13132, intron 1 of 5)	6411319	6411719	-10521	chr15	6422240	6438907	16668	1	13132	ENSMUST00000163082.1
Rell1	Myoepithelial	0.700222	0.936931	No	Opening	Intron (ENSMUST00000154169.3/100532, intron 6 of 6)	63920168	63920568	10209	chr5	63927032	63930777	3746	2	100532	ENSMUST00000128967.1
Rell1	Myoepithelial	0.35213	0.949349	No	Opening	Intron (ENSMUST00000154169.3/100532, intron 1 of 6)	63962614	63963014	5809	chr5	63909065	63968823	59759	2	100532	ENSMUST00000087327.12
Rell1	Myoepithelial	0.0550979	0.993439	No	Opening	Intron (ENSMUST00000154169.3/100532, intron 1 of 6)	63953529	63953929	14894	chr5	63909065	63968823	59759	2	100532	ENSMUST00000087327.12
Chmp4b	Myoepithelial	0.919068	0.824717	No	Opening	Intron (ENSMUST00000151668.7/75608, intron 1 of 4)	154679008	154679408	-11662	chr2	154691070	154694281	3212	1	75608	ENSMUST00000136788.1
Chmp4b	Myoepithelial	0.338116	0.949077	No	Opening	Intron (ENSMUST00000151668.7/75608, intron 1 of 4)	154677789	154678189	-12881	chr2	154691070	154694281	3212	1	75608	ENSMUST00000136788.1
Ssbp3	Myoepithelial	0.138119	0.96205	No	Opening	Intron (ENSMUST00000150915.7/72475, intron 5 of 8)	107011862	107012262	-15931	chr4	107028193	107037363	9171	1	72475	ENSMUST00000137786.1
Ssbp3	Myoepithelial	0.511003	0.957169	No	Opening	Intron (ENSMUST00000150915.7/72475, intron 4 of 8)	106989858	106990258	23432	chr4	106966426	107031067	64642	1	72475	ENSMUST00000131440.1
Ssbp3	Myoepithelial	0.0511885	0.989284	No	Opening	Intron (ENSMUST00000150915.7/72475, intron 4 of 8)	106980750	106981150	14324	chr4	106966426	107031067	64642	1	72475	ENSMUST00000131440.1
Mier1	Myoepithelial	0.123475	0.963662	No	Opening	Intron (ENSMUST00000150285.7/242585, intron 9 of 9)	103173999	103174399	15413	chr4	103158586	103162823	4238	1	71148	ENSMUST00000128536.1
Cebpb	Myoepithelial	0.192683	0.969866	No	Opening	Intron (ENSMUST00000148262.1/407243, intron 1 of 5)	167685358	167685758	-3157	chr2	167688915	167690418	1504	1	12608	ENSMUST00000070642.3
Wipf1	Myoepithelial	1.56929	0.799485	Yes	Opening	Intron (ENSMUST00000145170.1/ENSMUST00000145170.1, intron 1 of 1)	73463656	73464056	-9677	chr2	73432147	73453979	21833	2	215280	ENSMUST00000102679.7
Hivep3	Myoepithelial	4.43217	0.0881371	Yes	Opening	Intron (ENSMUST00000144907.7/ENSMUST00000144907.7, intron 2 of 2)	119798926	119799326	-15005	chr4	119814331	119998432	184102	1	16656	ENSMUST00000143837.1
Hivep3	Myoepithelial	2.5143	0.526969	Yes	Opening	Intron (ENSMUST00000144907.7/ENSMUST00000144907.7, intron 2 of 2)	119751607	119752007	17766	chr4	119733841	119872272	138432	1	16656	ENSMUST00000123698.7
Hivep3	Myoepithelial	0.853884	0.438036	No	Opening	Intron (ENSMUST00000144907.7/ENSMUST00000144907.7, intron 2 of 2)	119790497	119790897	-23434	chr4	119814331	119998432	184102	1	16656	ENSMUST00000143837.1
Hivep3	Myoepithelial	0.772122	0.935885	No	Opening	Intron (ENSMUST00000144907.7/ENSMUST00000144907.7, intron 2 of 2)	119808506	119808906	-5425	chr4	119814331	119998432	184102	1	16656	ENSMUST00000143837.1
Hivep3	Myoepithelial	0.553482	0.952027	No	Opening	Intron (ENSMUST00000144907.7/ENSMUST00000144907.7, intron 2 of 2)	119809321	119809721	-4610	chr4	119814331	119998432	184102	1	16656	ENSMUST00000143837.1
Hivep3	Myoepithelial	0.480691	0.924876	No	Opening	Intron (ENSMUST00000144907.7/ENSMUST00000144907.7, intron 2 of 2)	119750594	119750994	16753	chr4	119733841	119872272	138432	1	16656	ENSMUST00000123698.7
Hivep3	Myoepithelial	0.0632163	0.987655	No	Opening	Intron (ENSMUST00000144907.7/ENSMUST00000144907.7, intron 2 of 2)	119786256	119786656	-27675	chr4	119814331	119998432	184102	1	16656	ENSMUST00000143837.1
Hivep3	Myoepithelial	0.819644	0.833447	No	Opening	Intron (ENSMUST00000144907.7/ENSMUST00000144907.7, intron 1 of 2)	119739569	119739969	5728	chr4	119733841	119872272	138432	1	16656	ENSMUST00000123698.7
Rin2	Myoepithelial	1.16309	0.867618	Yes	Opening	Intron (ENSMUST00000142847.7/74030, intron 2 of 2)	145794232	145794632	8070	chr2	145786162	145822704	36543	1	74030	ENSMUST00000150449.1
Rin2	Myoepithelial	0.543938	0.907921	No	Opening	Intron (ENSMUST00000142847.7/74030, intron 2 of 2)	145801606	145802006	15444	chr2	145786162	145822704	36543	1	74030	ENSMUST00000150449.1
Frmd4a	Myoepithelial	0.567983	0.939686	No	Opening	Intron (ENSMUST00000138735.1/209630, intron 1 of 1)	4036598	4036998	18854	chr2	4017744	4614041	596298	1	209630	ENSMUST00000177457.7
Pfkp	Myoepithelial	0.556212	0.918532	No	Opening	Intron (ENSMUST00000138703.7/56421, intron 2 of 21)	6626578	6626978	-4526	chr13	6614510	6622052	7543	2	56421	ENSMUST00000135761.7
Pfkp	Myoepithelial	0.159994	0.972247	No	Opening	Intron (ENSMUST00000138703.7/56421, intron 2 of 21)	6629027	6629427	-6975	chr13	6614510	6622052	7543	2	56421	ENSMUST00000135761.7
Pfkp	Myoepithelial	0.0635014	0.992779	No	Opening	Intron (ENSMUST00000138703.7/56421, intron 2 of 21)	6631649	6632049	4601	chr13	6620890	6636650	15761	2	56421	ENSMUST00000136585.1
Tmcc3	Myoepithelial	1.65902	0.0658803	Yes	Opening	Intron (ENSMUST00000132743.2/319880, intron 2 of 2)	94526884	94527284	12027	chr10	94514857	94590956	76100	1	319880	ENSMUST00000065060.11
Tmcc3	Myoepithelial	1.63292	0.74427	Yes	Opening	Intron (ENSMUST00000132743.2/319880, intron 2 of 2)	94504421	94504821	-10036	chr10	94514857	94590956	76100	1	319880	ENSMUST00000065060.11
Tmcc3	Myoepithelial	1.1919	0.638785	Yes	Opening	Intron (ENSMUST00000132743.2/319880, intron 2 of 2)	94561305	94561705	10433	chr10	94550872	94588786	37915	1	319880	ENSMUST00000117460.7
Tmcc3	Myoepithelial	1.0766	0.640667	Yes	Opening	Intron (ENSMUST00000132743.2/319880, intron 2 of 2)	94524920	94525320	10063	chr10	94514857	94590956	76100	1	319880	ENSMUST00000065060.11
Tmcc3	Myoepithelial	1.00617	0.883004	Yes	Opening	Intron (ENSMUST00000132743.2/319880, intron 2 of 2)	94496598	94496998	-17859	chr10	94514857	94590956	76100	1	319880	ENSMUST00000065060.11
Tmcc3	Myoepithelial	0.886099	0.705473	No	Opening	Intron (ENSMUST00000132743.2/319880, intron 2 of 2)	94494465	94494865	-19992	chr10	94514857	94590956	76100	1	319880	ENSMUST00000065060.11
Tmcc3	Myoepithelial	0.316881	0.982813	No	Opening	Intron (ENSMUST00000132743.2/319880, intron 2 of 2)	94495535	94495935	-18922	chr10	94514857	94590956	76100	1	319880	ENSMUST00000065060.11
Tmcc3	Myoepithelial	0.294805	0.897721	No	Opening	Intron (ENSMUST00000132743.2/319880, intron 2 of 2)	94480738	94481138	-33719	chr10	94514857	94590956	76100	1	319880	ENSMUST00000065060.11
Tmcc3	Myoepithelial	0.231041	0.972244	No	Opening	Intron (ENSMUST00000132743.2/319880, intron 2 of 2)	94523546	94523946	8689	chr10	94514857	94590956	76100	1	319880	ENSMUST00000065060.11
Ncoa3	Myoepithelial	0.377301	0.829755	No	Opening	Intron (ENSMUST00000130022.1/ENSMUST00000130022.1, intron 2 of 5)	165982977	165983377	-9259	chr2	165992636	166071470	78835	1	17979	ENSMUST00000109252.7
Sirpa	Myoepithelial	0.135006	0.976988	No	Opening	Intron (ENSMUST00000127751.7/19261, intron 2 of 3)	129599760	129600160	6147	chr2	129593613	129630184	36572	1	19261	ENSMUST00000160276.1
Ccl6	Myoepithelial	0.771313	0.893527	No	Opening	Intron (ENSMUST00000125626.1/100504464, intron 1 of 8)	83597836	83598236	-4749	chr11	83587882	83593087	5206	2	20305	ENSMUST00000019071.3
Tmem189	Myoepithelial	0.429481	0.9648	No	Opening	Intron (ENSMUST00000125544.2/66589, intron 5 of 7)	167641315	167641715	3462	chr2	167643736	167645177	1442	2	407243	ENSMUST00000142148.1
Zfp407	Myoepithelial	0.0501815	0.992102	No	Opening	Intron (ENSMUST00000125450.8/240476, intron 2 of 2)	84540716	84541116	17259	chr18	84495776	84558375	62600	2	240476	ENSMUST00000156181.1
Fgfr2	Myoepithelial	1.04306	0.924876	Yes	Opening	Intron (ENSMUST00000124096.7/14183, intron 2 of 6)	130374262	130374662	44128	chr7	130394345	130418790	24446	2	11907	ENSMUST00000208116.1
Igf1	Myoepithelial	2.01558	0.173736	Yes	Opening	Intron (ENSMUST00000122386.7/16000, intron 3 of 4)	87905030	87905430	43701	chr10	87861329	87930877	69549	1	16000	ENSMUST00000122100.2
Fgfr2	Myoepithelial	0.299769	0.896619	No	Opening	Intron (ENSMUST00000120187.8/14183, intron 4 of 15)	130215650	130216050	12706	chr7	130199807	130228756	28950	2	14183	ENSMUST00000127091.1
Fgfr2	Myoepithelial	0.110215	0.992292	No	Opening	Intron (ENSMUST00000120187.8/14183, intron 3 of 15)	130221983	130222383	6373	chr7	130199807	130228756	28950	2	14183	ENSMUST00000127091.1
Fgfr2	Myoepithelial	0.264918	0.976779	No	Opening	Intron (ENSMUST00000120187.8/14183, intron 2 of 15)	130244460	130244860	-15704	chr7	130199807	130228756	28950	2	14183	ENSMUST00000127091.1
Diaph1	Myoepithelial	0.150132	0.96546	No	Opening	Intron (ENSMUST00000115634.7/13367, intron 26 of 26)	37849453	37849853	3554	chr18	37845100	37853407	8308	2	13367	ENSMUST00000127346.1
Diaph1	Myoepithelial	0.387136	0.859608	No	Opening	Intron (ENSMUST00000115634.7/13367, intron 17 of 26)	37883467	37883867	14075	chr18	37896157	37897942	1786	2	13367	ENSMUST00000129688.1
Diaph1	Myoepithelial	0.0745717	0.987517	No	Opening	Intron (ENSMUST00000115634.7/13367, intron 17 of 26)	37880066	37880466	17476	chr18	37896157	37897942	1786	2	13367	ENSMUST00000129688.1
Diaph1	Myoepithelial	0.291375	0.953441	No	Opening	Intron (ENSMUST00000115634.7/13367, intron 1 of 26)	37927813	37928213	7168	chr18	37843603	37935381	91779	2	13367	ENSMUST00000025337.13
Anks1	Myoepithelial	0.385547	0.969866	No	Opening	Intron (ENSMUST00000114842.8/224650, intron 9 of 24)	27989821	27990221	-17124	chr17	28007345	28062599	55255	1	224650	ENSMUST00000139173.2
Anks1	Myoepithelial	0.499629	0.805743	No	Opening	Intron (ENSMUST00000114842.8/224650, intron 12 of 24)	28031365	28031765	-9010	chr17	28040775	28052718	11944	1	224650	ENSMUST00000233869.1
Anks1	Myoepithelial	0.0906299	0.991225	No	Opening	Intron (ENSMUST00000114842.8/224650, intron 12 of 24)	28029502	28029902	-10873	chr17	28040775	28052718	11944	1	224650	ENSMUST00000233869.1
Anks1	Myoepithelial	0.207451	0.99017	No	Opening	Intron (ENSMUST00000114842.8/224650, intron 1 of 24)	27938263	27938663	-28419	chr17	27901126	27909844	8719	2	68776	ENSMUST00000233439.1
Itsn1	Myoepithelial	0.432416	0.94917	No	Opening	Intron (ENSMUST00000114001.7/16443, intron 1 of 28)	91767177	91767577	11078	chr16	91756099	91803070	46972	1	16443	ENSMUST00000231974.1
Arpc2	Myoepithelial	0.635469	0.948631	No	Opening	Intron (ENSMUST00000113820.8/76709, intron 4 of 10)	74248821	74249221	12271	chr1	74236550	74267988	31439	1	76709	ENSMUST00000113819.1
Rbm47	Myoepithelial	0.367042	0.914379	No	Opening	Intron (ENSMUST00000113726.7/245945, intron 2 of 6)	66090057	66090457	7734	chr5	66016549	66098191	81643	2	245945	ENSMUST00000113726.7
Rbm47	Myoepithelial	0.284097	0.911782	No	Opening	Intron (ENSMUST00000113726.7/245945, intron 2 of 6)	66077440	66077840	3144	chr5	66027220	66080984	53765	2	245945	ENSMUST00000202700.3
Rbm47	Myoepithelial	0.277252	0.946363	No	Opening	Intron (ENSMUST00000113726.7/245945, intron 2 of 6)	66088238	66088638	-6248	chr5	66027028	66081990	54963	2	245945	ENSMUST00000201311.3
Shroom3	Myoepithelial	0.432589	0.912885	No	Opening	Intron (ENSMUST00000113055.8/27428, intron 8 of 10)	92954359	92954759	-7280	chr5	92962039	92964790	2752	1	27428	ENSMUST00000172752.1
Shroom3	Myoepithelial	0.121315	0.969866	No	Opening	Intron (ENSMUST00000113055.8/27428, intron 3 of 10)	92933004	92933404	7597	chr5	92925407	92940455	15049	1	27428	ENSMUST00000172706.1
Shroom3	Myoepithelial	1.0807	0.499565	Yes	Opening	Intron (ENSMUST00000113055.8/27428, intron 2 of 10)	92842882	92843282	-13189	chr5	92856471	92964724	108254	1	27428	ENSMUST00000225438.1
Shroom3	Myoepithelial	0.702686	0.857747	No	Opening	Intron (ENSMUST00000113055.8/27428, intron 2 of 10)	92824511	92824911	15041	chr5	92809470	92835836	26367	1	27428	ENSMUST00000172849.1
Shroom3	Myoepithelial	0.467591	0.94286	No	Opening	Intron (ENSMUST00000113055.8/27428, intron 2 of 10)	92888830	92889230	-8763	chr5	92897993	92965308	67316	1	27428	ENSMUST00000113051.8
Shroom3	Myoepithelial	0.322292	0.946802	No	Opening	Intron (ENSMUST00000113055.8/27428, intron 2 of 10)	92844437	92844837	-11634	chr5	92856471	92964724	108254	1	27428	ENSMUST00000225438.1
Shroom3	Myoepithelial	0.268472	0.94286	No	Opening	Intron (ENSMUST00000113055.8/27428, intron 2 of 10)	92849670	92850070	-6401	chr5	92856471	92964724	108254	1	27428	ENSMUST00000225438.1
Shroom3	Myoepithelial	0.151818	0.977224	No	Opening	Intron (ENSMUST00000113055.8/27428, intron 2 of 10)	92838283	92838683	-17788	chr5	92856471	92964724	108254	1	27428	ENSMUST00000225438.1
Shroom3	Myoepithelial	0.110431	0.993439	No	Opening	Intron (ENSMUST00000113055.8/27428, intron 2 of 10)	92873624	92874024	17153	chr5	92856471	92964724	108254	1	27428	ENSMUST00000225438.1
Shroom3	Myoepithelial	0.0635589	0.987503	No	Opening	Intron (ENSMUST00000113055.8/27428, intron 2 of 10)	92905421	92905821	7428	chr5	92897993	92965308	67316	1	27428	ENSMUST00000113051.8
Shroom3	Myoepithelial	1.08188	0.792767	Yes	Opening	Intron (ENSMUST00000113055.8/27428, intron 1 of 10)	92728294	92728694	44669	chr5	92683625	92964762	281138	1	27428	ENSMUST00000168878.7
Tsc22d3	Myoepithelial	0.759615	0.880611	No	Opening	Intron (ENSMUST00000112996.8/14605, intron 2 of 3)	140590113	140590513	10146	chrX	140540262	140600659	60398	2	14605	ENSMUST00000112996.8
Tsc22d3	Myoepithelial	0.395567	0.968682	No	Opening	Intron (ENSMUST00000112996.8/14605, intron 2 of 3)	140573018	140573418	-24489	chrX	140543103	140548529	5427	2	14605	ENSMUST00000152048.1
Taok3	Myoepithelial	0.148367	0.985913	No	Opening	Intron (ENSMUST00000111978.7/330177, intron 9 of 20)	117214070	117214470	10805	chr5	117203265	117228079	24815	1	330177	ENSMUST00000127814.2
Taok3	Myoepithelial	1.18339	0.900901	Yes	Opening	Intron (ENSMUST00000111978.7/330177, intron 1 of 20)	117182146	117182546	-20719	chr5	117203265	117228079	24815	1	330177	ENSMUST00000127814.2
Taok3	Myoepithelial	0.376727	0.874681	No	Opening	Intron (ENSMUST00000111978.7/330177, intron 1 of 20)	117158524	117158924	24883	chr5	117133641	117187448	53808	1	330177	ENSMUST00000153709.1
Rgl1	Myoepithelial	0.962973	0.854129	No	Opening	Intron (ENSMUST00000111859.7/19731, intron 5 of 18)	152561972	152562372	30387	chr1	152557543	152592759	35217	2	19731	ENSMUST00000128251.7
Rgl1	Myoepithelial	0.296094	0.975363	No	Opening	Intron (ENSMUST00000111859.7/19731, intron 5 of 18)	152566052	152566452	26307	chr1	152557543	152592759	35217	2	19731	ENSMUST00000128251.7
Rgl1	Myoepithelial	0.579054	0.93637	No	Opening	Intron (ENSMUST00000111859.7/19731, intron 3 of 18)	152607937	152608337	-15178	chr1	152557543	152592759	35217	2	19731	ENSMUST00000128251.7
Rgl1	Myoepithelial	0.820037	0.813682	No	Opening	Intron (ENSMUST00000111859.7/19731, intron 2 of 18)	152630464	152630864	-5247	chr1	152516951	152625217	108267	2	19731	ENSMUST00000027760.13
Rgl1	Myoepithelial	0.135479	0.978224	No	Opening	Intron (ENSMUST00000111859.7/19731, intron 2 of 18)	152635222	152635622	-10005	chr1	152516951	152625217	108267	2	19731	ENSMUST00000027760.13
Rin2	Myoepithelial	0.119403	0.987655	No	Opening	Intron (ENSMUST00000110005.7/74030, intron 8 of 11)	145872114	145872514	9470	chr2	145862644	145878974	16331	1	74030	ENSMUST00000145874.1
Rin2	Myoepithelial	0.161873	0.980195	No	Opening	Intron (ENSMUST00000110005.7/74030, intron 3 of 11)	145843384	145843784	-18860	chr2	145862644	145878974	16331	1	74030	ENSMUST00000145874.1
Ap1b1	Myoepithelial	0.46054	0.963662	No	Opening	Intron (ENSMUST00000109897.7/11764, intron 7 of 20)	5022634	5023034	-7943	chr11	5030977	5032790	1814	1	11764	ENSMUST00000145704.1
Lyl1	Myoepithelial	0.436309	0.885629	No	Opening	Intron (ENSMUST00000109764.7/18032, intron 2 of 10)	84730061	84730461	-15993	chr8	84708634	84714068	5435	2	18032	ENSMUST00000132236.1
Lyl1	Myoepithelial	0.339699	0.958576	No	Opening	Intron (ENSMUST00000109764.7/18032, intron 2 of 10)	84734331	84734731	-20263	chr8	84708634	84714068	5435	2	18032	ENSMUST00000132236.1
Lyl1	Myoepithelial	0.0111004	0.998141	No	Opening	Intron (ENSMUST00000109764.7/18032, intron 10 of 10)	84709203	84709603	4465	chr8	84708634	84714068	5435	2	18032	ENSMUST00000132236.1
Sulf2	Myoepithelial	0.789713	0.92748	No	Opening	Intron (ENSMUST00000109249.8/72043, intron 3 of 20)	166108311	166108711	-30192	chr2	166074815	166078119	3305	2	72043	ENSMUST00000143996.1
Sulf2	Myoepithelial	0.290878	0.963997	No	Opening	Intron (ENSMUST00000109249.8/72043, intron 3 of 20)	166097721	166098121	-19602	chr2	166074815	166078119	3305	2	72043	ENSMUST00000143996.1
Sulf2	Myoepithelial	0.0554903	0.994357	No	Opening	Intron (ENSMUST00000109249.8/72043, intron 2 of 20)	166125928	166126328	28095	chr2	166132593	166154423	21831	2	72043	ENSMUST00000133395.1
Sulf2	Myoepithelial	0.0241843	0.995934	No	Opening	Intron (ENSMUST00000109249.8/72043, intron 1 of 20)	166149415	166149815	4608	chr2	166132593	166154423	21831	2	72043	ENSMUST00000133395.1
Gas7	Myoepithelial	0.757178	0.925993	No	Opening	Intron (ENSMUST00000108681.7/14457, intron 5 of 13)	67657688	67658088	5111	chr11	67652577	67683688	31112	1	14457	ENSMUST00000140863.1
Gas7	Myoepithelial	0.42592	0.961853	No	Opening	Intron (ENSMUST00000108681.7/14457, intron 4 of 13)	67647729	67648129	-4448	chr11	67652577	67683688	31112	1	14457	ENSMUST00000140863.1
Gas7	Myoepithelial	0.5729	0.965051	No	Opening	Intron (ENSMUST00000108681.7/14457, intron 3 of 13)	67638456	67638856	-13721	chr11	67652577	67683688	31112	1	14457	ENSMUST00000140863.1
Gas7	Myoepithelial	0.0492526	0.994949	No	Opening	Intron (ENSMUST00000108681.7/14457, intron 2 of 13)	67611042	67611442	14468	chr11	67596574	67665434	68861	1	14457	ENSMUST00000147276.7
Gas7	Myoepithelial	1.41143	0.843575	Yes	Opening	Intron (ENSMUST00000108681.7/14457, intron 1 of 13)	67509547	67509947	-37207	chr11	67547154	67684974	137821	1	14457	ENSMUST00000041611.11
Gas7	Myoepithelial	0.477858	0.519288	No	Opening	Intron (ENSMUST00000108681.7/14457, intron 1 of 13)	67532661	67533061	-14093	chr11	67547154	67684974	137821	1	14457	ENSMUST00000041611.11
Gas7	Myoepithelial	0.40694	0.789556	No	Opening	Intron (ENSMUST00000108681.7/14457, intron 1 of 13)	67526557	67526957	-20197	chr11	67547154	67684974	137821	1	14457	ENSMUST00000041611.11
Gas7	Myoepithelial	0.398558	0.756126	No	Opening	Intron (ENSMUST00000108681.7/14457, intron 1 of 13)	67600879	67601279	4305	chr11	67596574	67665434	68861	1	14457	ENSMUST00000147276.7
Gas7	Myoepithelial	0.374303	0.918617	No	Opening	Intron (ENSMUST00000108681.7/14457, intron 1 of 13)	67519024	67519424	-27730	chr11	67547154	67684974	137821	1	14457	ENSMUST00000041611.11
Gas7	Myoepithelial	0.317929	0.969866	No	Opening	Intron (ENSMUST00000108681.7/14457, intron 1 of 13)	67563221	67563621	16067	chr11	67547154	67684974	137821	1	14457	ENSMUST00000041611.11
Gas7	Myoepithelial	0.257912	0.978224	No	Opening	Intron (ENSMUST00000108681.7/14457, intron 1 of 13)	67477049	67477449	21325	chr11	67455724	67665449	209726	1	14457	ENSMUST00000136796.7
Gas7	Myoepithelial	0.21425	0.912999	No	Opening	Intron (ENSMUST00000108681.7/14457, intron 1 of 13)	67581772	67582172	-4328	chr11	67586500	67605419	18920	1	14457	ENSMUST00000145496.1
Gas7	Myoepithelial	0.0994985	0.987005	No	Opening	Intron (ENSMUST00000108681.7/14457, intron 1 of 13)	67515426	67515826	-31328	chr11	67547154	67684974	137821	1	14457	ENSMUST00000041611.11
Pitpna	Myoepithelial	0.108495	0.969866	No	Opening	Intron (ENSMUST00000108433.7/215113, intron 12 of 13)	75570841	75571241	4025	chr11	75566816	75571790	4975	1	215113	ENSMUST00000155981.1
Wwp1	Myoepithelial	0.0757174	0.995807	No	Opening	Intron (ENSMUST00000108246.8/107568, intron 1 of 24)	19696767	19697167	11826	chr4	19608303	19708993	100691	2	107568	ENSMUST00000108246.8
Spop	Myoepithelial	0.263342	0.982813	No	Opening	Intron (ENSMUST00000107724.8/20747, intron 2 of 10)	95430432	95430832	16189	chr11	95414243	95474335	60093	1	20747	ENSMUST00000127713.1
Rab5c	Myoepithelial	0.438663	0.960315	No	Opening	Intron (ENSMUST00000107364.7/19345, intron 1 of 5)	100722244	100722644	7571	chr11	100718500	100730215	11716	2	19345	ENSMUST00000155843.1
Hivep3	Myoepithelial	0.16261	0.9726	No	Opening	Intron (ENSMUST00000106307.8/16656, intron 3 of 8)	120071982	120072382	6986	chr4	120064996	120093973	28978	1	16656	ENSMUST00000226560.1
Hivep3	Myoepithelial	0.102858	0.987798	No	Opening	Intron (ENSMUST00000106307.8/16656, intron 3 of 8)	120074077	120074477	9081	chr4	120064996	120093973	28978	1	16656	ENSMUST00000226560.1
Hivep3	Myoepithelial	0.704421	0.566366	No	Opening	Intron (ENSMUST00000106307.8/16656, intron 2 of 8)	120027618	120028018	-4748	chr4	120032766	120065063	32298	1	16656	ENSMUST00000227491.1
Metrnl	Myoepithelial	0.332283	0.900901	No	Opening	Intron (ENSMUST00000106089.7/210029, intron 1 of 3)	121706532	121706932	3769	chr11	121702763	121715829	13067	1	210029	ENSMUST00000125580.1
Osbpl8	Myoepithelial	0.234882	0.963822	No	Opening	Intron (ENSMUST00000105275.8/237542, intron 3 of 23)	111226535	111226935	-6694	chr10	111233629	111248449	14821	1	237542	ENSMUST00000217693.1
Ctdsp2	Myoepithelial	0.730129	0.778088	No	Opening	Intron (ENSMUST00000105256.9/52468, intron 1 of 7)	126986442	126986842	7413	chr10	126979029	126980800	1772	1	52468	ENSMUST00000219917.1
Rel	Myoepithelial	1.51845	0.77261	Yes	Opening	Intron (ENSMUST00000102864.4/19696, intron 3 of 9)	23754278	23754678	16292	chr11	23736847	23770970	34124	2	19696	ENSMUST00000102864.4
Nfkbiz	Myoepithelial	0.155406	0.988101	No	Opening	Intron (ENSMUST00000099705.4/385658, intron 4 of 5)	55852879	55853279	-13980	chr16	55824666	55838899	14234	2	80859	ENSMUST00000139373.1
Sgms1	Myoepithelial	0.0722893	0.992102	No	Opening	Intron (ENSMUST00000099514.9/208449, intron 4 of 9)	32242176	32242576	-3350	chr19	32223318	32238826	15509	2	208449	ENSMUST00000126332.1
Sgms1	Myoepithelial	0.291764	0.970861	No	Opening	Intron (ENSMUST00000099514.9/208449, intron 2 of 9)	32319607	32320007	3222	chr19	32160170	32323229	163060	2	208449	ENSMUST00000141655.7
Sgms1	Myoepithelial	1.29135	0.873645	Yes	Opening	Intron (ENSMUST00000099514.9/208449, intron 1 of 9)	32379071	32379471	8992	chr19	32289279	32388463	99185	2	208449	ENSMUST00000141252.1
Pias1	Myoepithelial	0.493718	0.963822	No	Opening	Intron (ENSMUST00000098651.5/56469, intron 1 of 13)	62969041	62969441	11438	chr9	62878368	62980879	102512	2	56469	ENSMUST00000098651.5
Idh1	Myoepithelial	1.33861	0.883495	Yes	Opening	Intron (ENSMUST00000097709.10/15926, intron 2 of 8)	65171544	65171944	3620	chr1	65168589	65175564	6976	2	15926	ENSMUST00000149310.7
Aff3	Myoepithelial	0.467268	0.959841	No	Opening	Intron (ENSMUST00000095027.8/16764, intron 18 of 21)	38185520	38185920	11523	chr1	38181262	38197443	16182	2	16764	ENSMUST00000136641.2
Aff3	Myoepithelial	2.89983	0.402345	Yes	Opening	Intron (ENSMUST00000095027.8/16764, intron 10 of 21)	38222060	38222460	-24617	chr1	38181262	38197443	16182	2	16764	ENSMUST00000136641.2
Wipf1	Myoepithelial	0.204435	0.985913	No	Opening	Intron (ENSMUST00000094681.10/215280, intron 1 of 7)	73509269	73509669	19713	chr2	73447932	73529382	81451	2	215280	ENSMUST00000129594.1
Wipf1	Myoepithelial	0.0476376	0.990724	No	Opening	Intron (ENSMUST00000094681.10/215280, intron 1 of 7)	73491683	73492083	-5214	chr2	73437464	73486469	49006	2	215280	ENSMUST00000141264.7
Dock2	Myoepithelial	0.725	0.911805	No	Opening	Intron (ENSMUST00000093193.11/94176, intron 30 of 51)	34294453	34294853	17784	chr11	34307651	34312637	4987	2	94176	ENSMUST00000157036.1
Arhgap18	Myoepithelial	0.50285	0.612245	No	Opening	Intron (ENSMUST00000092639.11/16773, intron 58 of 64)	26996099	26996499	-7585	chr10	26980036	26988514	8479	2	16773	ENSMUST00000186279.1
Arhgap18	Myoepithelial	0.175056	0.98438	No	Opening	Intron (ENSMUST00000092639.11/16773, intron 41 of 64)	27063663	27064063	-7018	chr10	26981495	27056645	75151	2	16773	ENSMUST00000219763.1
Tmcc1	Myoepithelial	0.735417	0.925993	No	Opening	Intron (ENSMUST00000088896.9/330401, intron 3 of 5)	116067906	116068306	4850	chr6	116021996	116073156	51161	2	330401	ENSMUST00000173548.2
Tmcc1	Myoepithelial	0.0229442	0.999075	No	Opening	Intron (ENSMUST00000088896.9/330401, intron 1 of 5)	116143506	116143906	-9076	chr6	116021618	116134430	112813	2	330401	ENSMUST00000173110.1
Mbnl2	Myoepithelial	0.578646	0.977866	No	Opening	Intron (ENSMUST00000088419.12/105559, intron 2 of 8)	120347716	120348116	-31125	chr14	120379241	120404666	25426	1	105559	ENSMUST00000228115.1
Mbnl2	Myoepithelial	0.40904	0.963342	No	Opening	Intron (ENSMUST00000088419.12/105559, intron 2 of 8)	120355145	120355545	-23696	chr14	120379241	120404666	25426	1	105559	ENSMUST00000228115.1
Mbnl2	Myoepithelial	0.213777	0.983583	No	Opening	Intron (ENSMUST00000088419.12/105559, intron 2 of 8)	120370801	120371201	-8040	chr14	120379241	120404666	25426	1	105559	ENSMUST00000228115.1
Mbnl2	Myoepithelial	0.13981	0.984947	No	Opening	Intron (ENSMUST00000088419.12/105559, intron 2 of 8)	120373007	120373407	-5834	chr14	120379241	120404666	25426	1	105559	ENSMUST00000228115.1
Mbnl2	Myoepithelial	0.550102	0.90698	No	Opening	Intron (ENSMUST00000088419.12/105559, intron 1 of 8)	120322010	120322410	15554	chr14	120306456	120379260	72805	1	105559	ENSMUST00000227644.1
Mbnl2	Myoepithelial	0.216415	0.981418	No	Opening	Intron (ENSMUST00000088419.12/105559, intron 1 of 8)	120292636	120293036	-4638	chr14	120297674	120430698	133025	1	105559	ENSMUST00000226800.1
Mbnl2	Myoepithelial	0.144916	0.978051	No	Opening	Intron (ENSMUST00000088419.12/105559, intron 1 of 8)	120323100	120323500	16644	chr14	120306456	120379260	72805	1	105559	ENSMUST00000227644.1
Mbnl2	Myoepithelial	0.0488887	0.991878	No	Opening	Intron (ENSMUST00000088419.12/105559, intron 1 of 8)	120278821	120279221	3091	chr14	120275730	120328406	52677	1	105559	ENSMUST00000227508.1
Gda	Myoepithelial	1.19122	0.578618	Yes	Opening	Intron (ENSMUST00000087600.9/14544, intron 1 of 13)	21456618	21457018	15570	chr19	21418725	21472588	53864	2	14544	ENSMUST00000136258.1
Znrf2	Myoepithelial	0.404266	0.949077	No	Opening	Intron (ENSMUST00000079869.12/387524, intron 2 of 4)	54866701	54867101	49253	chr6	54817448	54885111	67664	1	387524	ENSMUST00000127331.1
Znrf2	Myoepithelial	0.265673	0.95415	No	Opening	Intron (ENSMUST00000079869.12/387524, intron 1 of 4)	54831351	54831751	13903	chr6	54817448	54885111	67664	1	387524	ENSMUST00000127331.1
Vps13c	Myoepithelial	0.221415	0.981418	No	Opening	Intron (ENSMUST00000077879.6/320528, intron 10 of 84)	67877166	67877566	36754	chr9	67840412	67905810	65399	1	320528	ENSMUST00000217386.1
Trim30a	Myoepithelial	2.05315	0.774187	Yes	Opening	Intron (ENSMUST00000076922.5/20128, intron 1 of 7)	104446001	104446401	18792	chr7	104409025	104465193	56169	2	20128	ENSMUST00000076922.5
Pepd	Myoepithelial	0.301294	0.933134	No	Opening	Intron (ENSMUST00000075068.13/18624, intron 3 of 14)	34929929	34930329	-15260	chr7	34945589	35021746	76158	1	18624	ENSMUST00000161900.7
Pepd	Myoepithelial	0.136459	0.983583	No	Opening	Intron (ENSMUST00000075068.13/18624, intron 12 of 14)	35036326	35036726	-3756	chr7	35040482	35044707	4226	1	18624	ENSMUST00000160320.2
Lamp2	Myoepithelial	0.156204	0.973907	No	Opening	Intron (ENSMUST00000074913.11/16784, intron 5 of 8)	38431214	38431614	11536	chrX	38429882	38443150	13269	2	16784	ENSMUST00000136817.1
Nfatc2	Myoepithelial	0.822807	0.850414	No	Opening	Intron (ENSMUST00000074618.9/18019, intron 6 of 9)	168514227	168514627	37649	chr2	168476413	168552276	75864	2	18019	ENSMUST00000151292.7
Nfatc2	Myoepithelial	0.248204	0.895855	No	Opening	Intron (ENSMUST00000074618.9/18019, intron 5 of 9)	168532142	168532542	19734	chr2	168476413	168552276	75864	2	18019	ENSMUST00000151292.7
Nfatc2	Myoepithelial	0.20562	0.949077	No	Opening	Intron (ENSMUST00000074618.9/18019, intron 3 of 9)	168556282	168556682	-4006	chr2	168476413	168552276	75864	2	18019	ENSMUST00000151292.7
Nfatc2	Myoepithelial	0.178118	0.952027	No	Opening	Intron (ENSMUST00000074618.9/18019, intron 3 of 9)	168545869	168546269	6007	chr2	168476413	168552276	75864	2	18019	ENSMUST00000151292.7
Nfatc2	Myoepithelial	0.0805249	0.979182	No	Opening	Intron (ENSMUST00000074618.9/18019, intron 3 of 9)	168548064	168548464	3812	chr2	168476413	168552276	75864	2	18019	ENSMUST00000151292.7
Nfatc2	Myoepithelial	0.17136	0.965762	No	Opening	Intron (ENSMUST00000074618.9/18019, intron 1 of 9)	168579665	168580065	10126	chr2	168519098	168590191	71094	2	18019	ENSMUST00000029057.12
Tec	Myoepithelial	0.797571	0.812048	No	Opening	Intron (ENSMUST00000071944.12/21682, intron 1 of 18)	72857777	72858177	10219	chr5	72755734	72868396	112663	2	21682	ENSMUST00000126481.7
Hpcal1	Myoepithelial	0.402621	0.946802	No	Opening	Intron (ENSMUST00000071858.4/53602, intron 1 of 3)	17773656	17774056	45430	chr12	17728226	17791126	62901	1	53602	ENSMUST00000222944.1
Hpcal1	Myoepithelial	0.106748	0.989462	No	Opening	Intron (ENSMUST00000071858.4/53602, intron 1 of 3)	17756834	17757234	28608	chr12	17728226	17791126	62901	1	53602	ENSMUST00000222944.1
Rab31	Myoepithelial	0.0974447	0.980359	No	Opening	Intron (ENSMUST00000070673.8/106572, intron 1 of 6)	65737590	65737990	34650	chr17	65721266	65772640	51375	2	106572	ENSMUST00000233258.1
Sdc3	Myoepithelial	0.492145	0.948627	No	Opening	Intron (ENSMUST00000070478.3/20970, intron 1 of 4)	130798845	130799245	6141	chr4	130792704	130817273	24570	1	20970	ENSMUST00000146093.1
Sdc3	Myoepithelial	0.454073	0.955812	No	Opening	Intron (ENSMUST00000070478.3/20970, intron 1 of 4)	130804893	130805293	-6645	chr4	130811938	130819059	7122	1	20970	ENSMUST00000152591.7
Sdc3	Myoepithelial	0.0644063	0.9933	No	Opening	Intron (ENSMUST00000070478.3/20970, intron 1 of 4)	130797164	130797564	4460	chr4	130792704	130817273	24570	1	20970	ENSMUST00000146093.1
Pla2g4a	Myoepithelial	1.09854	0.477727	Yes	Opening	Intron (ENSMUST00000070200.14/18783, intron 8 of 17)	149876602	149877002	25197	chr1	149886184	149902199	16016	2	18783	ENSMUST00000155438.1
Pla2g4a	Myoepithelial	1.09064	0.578618	Yes	Opening	Intron (ENSMUST00000070200.14/18783, intron 5 of 17)	149893775	149894175	8024	chr1	149886184	149902199	16016	2	18783	ENSMUST00000155438.1
Pla2g4a	Myoepithelial	0.76317	0.955076	No	Opening	Intron (ENSMUST00000070200.14/18783, intron 5 of 17)	149891239	149891639	10560	chr1	149886184	149902199	16016	2	18783	ENSMUST00000155438.1
Pla2g4a	Myoepithelial	0.408956	0.902001	No	Opening	Intron (ENSMUST00000070200.14/18783, intron 14 of 17)	149856733	149857133	45066	chr1	149886184	149902199	16016	2	18783	ENSMUST00000155438.1
Pla2g4a	Myoepithelial	0.725656	0.628578	No	Opening	Intron (ENSMUST00000070200.14/18783, intron 12 of 17)	149862788	149863188	39011	chr1	149886184	149902199	16016	2	18783	ENSMUST00000155438.1
Itpkb	Myoepithelial	0.0481419	0.99585	No	Opening	Intron (ENSMUST00000070181.6/320404, intron 2 of 7)	180345295	180345695	14810	chr1	180330485	180424802	94318	1	320404	ENSMUST00000070181.6
Zcchc24	Myoepithelial	0.887491	0.895887	No	Opening	Intron (ENSMUST00000069180.7/71918, intron 2 of 3)	25724975	25725375	-5183	chr14	25711644	25719792	8149	2	71918	ENSMUST00000184642.1
Zcchc24	Myoepithelial	0.215828	0.96253	No	Opening	Intron (ENSMUST00000069180.7/71918, intron 2 of 3)	25726460	25726860	-6668	chr14	25711644	25719792	8149	2	71918	ENSMUST00000184642.1
Zcchc24	Myoepithelial	0.18229	0.960315	No	Opening	Intron (ENSMUST00000069180.7/71918, intron 2 of 3)	25738503	25738903	-18711	chr14	25711644	25719792	8149	2	71918	ENSMUST00000184642.1
Zcchc24	Myoepithelial	0.281811	0.927755	No	Opening	Intron (ENSMUST00000069180.7/71918, intron 1 of 3)	25759699	25760099	8940	chr14	25711642	25769039	57398	2	71918	ENSMUST00000069180.7
Iqgap2	Myoepithelial	0.506361	0.902545	No	Opening	Intron (ENSMUST00000068603.7/544963, intron 2 of 35)	95777556	95777956	-13159	chr13	95746450	95764397	17948	2	544963	ENSMUST00000238496.1
Iqgap2	Myoepithelial	0.500662	0.691404	No	Opening	Intron (ENSMUST00000068603.7/544963, intron 2 of 35)	95794259	95794659	-29862	chr13	95746450	95764397	17948	2	544963	ENSMUST00000238496.1
Iqgap2	Myoepithelial	0.490744	0.463093	No	Opening	Intron (ENSMUST00000068603.7/544963, intron 2 of 35)	95791489	95791889	-27092	chr13	95746450	95764397	17948	2	544963	ENSMUST00000238496.1
Iqgap2	Myoepithelial	0.400967	0.924876	No	Opening	Intron (ENSMUST00000068603.7/544963, intron 1 of 35)	95860345	95860745	31012	chr13	95746312	95891757	145446	2	544963	ENSMUST00000238261.1
Iqgap2	Myoepithelial	0.315745	0.962022	No	Opening	Intron (ENSMUST00000068603.7/544963, intron 1 of 35)	95849340	95849740	42017	chr13	95746312	95891757	145446	2	544963	ENSMUST00000238261.1
Iqgap2	Myoepithelial	0.174214	0.962878	No	Opening	Intron (ENSMUST00000068603.7/544963, intron 1 of 35)	95843638	95844038	47719	chr13	95746312	95891757	145446	2	544963	ENSMUST00000238261.1
Fam49b	Myoepithelial	0.88739	0.902001	No	Opening	Intron (ENSMUST00000063838.10/223601, intron 1 of 11)	64031717	64032117	28213	chr15	63944394	64060330	115937	2	223601	ENSMUST00000226675.1
Fam49b	Myoepithelial	0.877694	0.921053	No	Opening	Intron (ENSMUST00000063838.10/223601, intron 1 of 11)	64023902	64024302	-25933	chr15	63930942	63997969	67028	2	223601	ENSMUST00000164532.2
Fam49b	Myoepithelial	0.554912	0.960753	No	Opening	Intron (ENSMUST00000063838.10/223601, intron 1 of 11)	64033422	64033822	26508	chr15	63944394	64060330	115937	2	223601	ENSMUST00000226675.1
Fam49b	Myoepithelial	0.499544	0.963822	No	Opening	Intron (ENSMUST00000063838.10/223601, intron 1 of 11)	64043514	64043914	16416	chr15	63944394	64060330	115937	2	223601	ENSMUST00000226675.1
Fam49b	Myoepithelial	0.40032	0.958983	No	Opening	Intron (ENSMUST00000063838.10/223601, intron 1 of 11)	63988927	63989327	8642	chr15	63930942	63997969	67028	2	223601	ENSMUST00000164532.2
Fam49b	Myoepithelial	0.338315	0.874107	No	Opening	Intron (ENSMUST00000063838.10/223601, intron 1 of 11)	64006044	64006444	-8075	chr15	63930942	63997969	67028	2	223601	ENSMUST00000164532.2
Atp13a3	Myoepithelial	0.0399706	0.996232	No	Opening	Intron (ENSMUST00000061350.12/224088, intron 2 of 32)	30374279	30374679	13806	chr16	30361651	30388485	26835	2	224088	ENSMUST00000153656.1
Otulin	Myoepithelial	0.121904	0.991838	No	Opening	Intron (ENSMUST00000059662.7/432940, intron 4 of 6)	27612761	27613161	-3900	chr15	27542635	27608861	66227	2	432940	ENSMUST00000228179.1
Lifr	Myoepithelial	0.529277	0.961471	No	Opening	Intron (ENSMUST00000058593.9/268780, intron 6 of 21)	7263847	7264247	-9079	chr15	7253511	7254768	1258	2	268780	ENSMUST00000162105.1
Lifr	Myoepithelial	0.673747	0.943055	No	Opening	Intron (ENSMUST00000058593.9/268780, intron 19 of 21)	7216899	7217299	5770	chr15	7212191	7223069	10879	2	268780	ENSMUST00000160314.1
Lifr	Myoepithelial	0.142165	0.989284	No	Opening	Intron (ENSMUST00000058593.9/268780, intron 19 of 21)	7213628	7214028	9041	chr15	7212191	7223069	10879	2	268780	ENSMUST00000160314.1
Eps8	Myoepithelial	0.235487	0.912885	No	Opening	Intron (ENSMUST00000058210.12/13860, intron 2 of 21)	137558851	137559251	11766	chr6	137477668	137571017	93350	2	13860	ENSMUST00000100841.8
Eps8	Myoepithelial	0.18394	0.984399	No	Opening	Intron (ENSMUST00000058210.12/13860, intron 2 of 21)	137553897	137554297	16720	chr6	137477668	137571017	93350	2	13860	ENSMUST00000100841.8
Eps8	Myoepithelial	0.787211	0.911185	No	Opening	Intron (ENSMUST00000058210.12/13860, intron 1 of 21)	137633608	137634008	14275	chr6	137499639	137648283	148645	2	13860	ENSMUST00000147526.7
Eps8	Myoepithelial	0.123219	0.990506	No	Opening	Intron (ENSMUST00000058210.12/13860, intron 1 of 21)	137637336	137637736	10547	chr6	137499639	137648283	148645	2	13860	ENSMUST00000147526.7
Lgmn	Myoepithelial	0.359594	0.949077	No	Opening	Intron (ENSMUST00000056950.13/217835, intron 5 of 9)	102364958	102365358	10178	chr12	102354780	102359232	4453	1	217835	ENSMUST00000139686.1
Rnf130	Myoepithelial	0.0296011	0.998049	No	Opening	Intron (ENSMUST00000054684.13/59044, intron 1 of 7)	50037013	50037413	11665	chr11	50025348	50104753	79406	1	59044	ENSMUST00000102776.4
Pid1	Myoepithelial	0.497149	0.953441	No	Opening	Intron (ENSMUST00000049126.12/227325, intron 9 of 12)	84406872	84407272	-42692	chr1	84107794	84364180	256387	2	98496	ENSMUST00000175996.7
Esco1	Myoepithelial	1.19984	0.681709	Yes	Opening	Intron (ENSMUST00000048977.15/381157, intron 18 of 32)	10531592	10531992	20887	chr18	10510705	10547574	36870	1	381157	ENSMUST00000172680.2
Akap12	Myoepithelial	0.0554214	0.990506	No	Opening	Intron (ENSMUST00000045730.6/83397, intron 2 of 3)	4334274	4334674	-12167	chr10	4346841	4359470	12630	1	83397	ENSMUST00000216139.1
Akap12	Myoepithelial	0.0228565	0.99744	No	Opening	Intron (ENSMUST00000045730.6/83397, intron 2 of 3)	4333317	4333717	-13124	chr10	4346841	4359470	12630	1	83397	ENSMUST00000216139.1
Parp14	Myoepithelial	0.693921	0.938902	No	Opening	Intron (ENSMUST00000042665.8/547253, intron 8 of 16)	35848366	35848766	22616	chr16	35857265	35871382	14118	2	547253	ENSMUST00000142946.7
Trafd1	Myoepithelial	0.84632	0.88126	No	Opening	Intron (ENSMUST00000042614.12/269700, intron 49 of 75)	121330412	121330812	10389	chr5	121320023	121322779	2757	1	269700	ENSMUST00000130655.1
Npl	Myoepithelial	0.468331	0.876955	No	Opening	Intron (ENSMUST00000041874.8/74091, intron 2 of 11)	153542989	153543389	6656	chr1	153503015	153550045	47031	2	74091	ENSMUST00000041874.8
Pdxk	Myoepithelial	1.15128	0.417155	Yes	Opening	Intron (ENSMUST00000041616.14/216134, intron 1 of 10)	78457883	78458283	6692	chr10	78436744	78464975	28232	2	216134	ENSMUST00000041616.14
Ranbp10	Myoepithelial	1.62915	0.711903	Yes	Opening	Intron (ENSMUST00000041400.5/74334, intron 3 of 13)	105795802	105796202	31003	chr8	105804527	105827205	22679	2	74334	ENSMUST00000212856.1
Lyn	Myoepithelial	1.50539	0.25375	Yes	Opening	Intron (ENSMUST00000041377.12/17096, intron 10 of 12)	3777370	3777770	20913	chr4	3756457	3813122	56666	1	17096	ENSMUST00000137943.1
Lyn	Myoepithelial	0.560448	0.846923	No	Opening	Intron (ENSMUST00000041377.12/17096, intron 10 of 12)	3778419	3778819	21962	chr4	3756457	3813122	56666	1	17096	ENSMUST00000137943.1
Lyn	Myoepithelial	0.298104	0.956433	No	Opening	Intron (ENSMUST00000041377.12/17096, intron 10 of 12)	3776127	3776527	19670	chr4	3756457	3813122	56666	1	17096	ENSMUST00000137943.1
Lyn	Myoepithelial	0.0846492	0.993117	No	Opening	Intron (ENSMUST00000041377.12/17096, intron 10 of 12)	3763726	3764126	7269	chr4	3756457	3813122	56666	1	17096	ENSMUST00000137943.1
Nav1	Myoepithelial	0.286963	0.972244	No	Opening	Intron (ENSMUST00000040599.14/215690, intron 3 of 29)	135485160	135485560	-17487	chr1	135455316	135467673	12358	2	215690	ENSMUST00000189252.1
Nav1	Myoepithelial	0.42535	0.958983	No	Opening	Intron (ENSMUST00000040599.14/215690, intron 1 of 29)	135540256	135540656	-29805	chr1	135458680	135510451	51772	2	215690	ENSMUST00000190130.1
Nav1	Myoepithelial	0.0626083	0.994579	No	Opening	Intron (ENSMUST00000040599.14/215690, intron 1 of 29)	135548731	135549131	-35642	chr1	135584773	135599948	15176	1	215714	ENSMUST00000067468.5
Psd3	Myoepithelial	0.438661	0.846508	No	Opening	Intron (ENSMUST00000038959.15/234353, intron 8 of 14)	67853584	67853984	-35289	chr8	67689089	67818295	129207	2	234353	ENSMUST00000120071.7
Psd3	Myoepithelial	0.216231	0.975515	No	Opening	Intron (ENSMUST00000038959.15/234353, intron 7 of 14)	67896332	67896732	7388	chr8	67878278	67904120	25843	2	234353	ENSMUST00000146480.1
Lmo1	Myoepithelial	0.0609063	0.990506	No	Opening	Intron (ENSMUST00000036992.8/109594, intron 3 of 3)	109139384	109139784	30728	chr7	109138733	109170512	31780	2	109594	ENSMUST00000208136.1
Mmp2	Myoepithelial	0.161115	0.936931	No	Opening	Intron (ENSMUST00000034187.8/17390, intron 11 of 12)	92847341	92847741	3391	chr8	92843950	92853419	9470	1	17390	ENSMUST00000211567.1
Cd9	Myoepithelial	0.173996	0.944889	No	Opening	Intron (ENSMUST00000032492.8/12527, intron 2 of 7)	125467293	125467693	-4269	chr6	125462116	125463024	909	2	12527	ENSMUST00000140024.1
Cd9	Myoepithelial	0.474996	0.867776	No	Opening	Intron (ENSMUST00000032492.8/12527, intron 1 of 7)	125489920	125490320	4471	chr6	125460266	125494791	34526	2	12527	ENSMUST00000032492.8
Cd9	Myoepithelial	0.261143	0.904157	No	Opening	Intron (ENSMUST00000032492.8/12527, intron 1 of 7)	125491229	125491629	3162	chr6	125460266	125494791	34526	2	12527	ENSMUST00000032492.8
Plbd1	Myoepithelial	0.314464	0.979391	No	Opening	Intron (ENSMUST00000032336.6/66857, intron 2 of 10)	136645706	136646106	-11148	chr6	136613876	136634558	20683	2	66857	ENSMUST00000133911.1
Rilpl2	Myoepithelial	0.0288142	0.995807	No	Opening	Intron (ENSMUST00000031347.7/80291, intron 3 of 3)	124465004	124465404	12962	chr5	124463265	124478366	15102	2	80291	ENSMUST00000031347.7
Pink1	Myoepithelial	0.0652505	0.9933	No	Opening	Intron (ENSMUST00000030536.12/68943, intron 3 of 7)	138319482	138319882	-3056	chr4	138313409	138316426	3018	2	68943	ENSMUST00000105816.7
Snx30	Myoepithelial	0.224616	0.979391	No	Opening	Intron (ENSMUST00000030080.6/209131, intron 4 of 8)	59879513	59879913	-4781	chr4	59884694	59900533	15840	1	209131	ENSMUST00000145199.7
Snx30	Myoepithelial	0.917896	0.788584	No	Opening	Intron (ENSMUST00000030080.6/209131, intron 3 of 8)	59869654	59870054	-14640	chr4	59884694	59900533	15840	1	209131	ENSMUST00000145199.7
Snx30	Myoepithelial	0.503495	0.90698	No	Opening	Intron (ENSMUST00000030080.6/209131, intron 3 of 8)	59870866	59871266	-13428	chr4	59884694	59900533	15840	1	209131	ENSMUST00000145199.7
Snx30	Myoepithelial	0.0186935	0.997579	No	Opening	Intron (ENSMUST00000030080.6/209131, intron 2 of 8)	59859925	59860325	-24369	chr4	59884694	59900533	15840	1	209131	ENSMUST00000145199.7
Snx30	Myoepithelial	0.033754	0.99744	No	Opening	Intron (ENSMUST00000030080.6/209131, intron 1 of 8)	59832837	59833237	26957	chr4	59805880	59834106	28227	1	209131	ENSMUST00000123665.1
Abca1	Myoepithelial	0.819463	0.90698	No	Opening	Intron (ENSMUST00000030010.3/11303, intron 5 of 49)	53121850	53122250	37645	chr4	53030787	53159895	129109	2	11303	ENSMUST00000030010.3
Abca1	Myoepithelial	0.044064	0.996764	No	Opening	Intron (ENSMUST00000030010.3/11303, intron 5 of 49)	53110300	53110700	49195	chr4	53030787	53159895	129109	2	11303	ENSMUST00000030010.3
Abca1	Myoepithelial	0.79462	0.937435	No	Opening	Intron (ENSMUST00000030010.3/11303, intron 1 of 49)	53147465	53147865	12030	chr4	53030787	53159895	129109	2	11303	ENSMUST00000030010.3
Ptpra	Myoepithelial	0.312902	0.975515	No	Opening	Intron (ENSMUST00000028769.13/19262, intron 1 of 20)	130476575	130476975	26031	chr2	130450544	130554023	103480	1	19262	ENSMUST00000077303.3
Mrc1	Myoepithelial	0.168624	0.98057	No	Opening	Intron (ENSMUST00000028045.3/17533, intron 15 of 29)	14295400	14295800	-32761	chr2	14328561	14331927	3367	1	17533	ENSMUST00000146168.2
Dgkd	Myoepithelial	0.156594	0.989284	No	Opening	Intron (ENSMUST00000027517.13/227333, intron 3 of 29)	87892319	87892719	11884	chr1	87880435	87915744	35310	1	227333	ENSMUST00000190243.1
Dgkd	Myoepithelial	0.0556456	0.992292	No	Opening	Intron (ENSMUST00000027517.13/227333, intron 3 of 29)	87900967	87901367	-16531	chr1	87917898	87921971	4074	1	227333	ENSMUST00000191589.1
Dgkd	Myoepithelial	0.338059	0.970861	No	Opening	Intron (ENSMUST00000027517.13/227333, intron 1 of 29)	87871479	87871879	-8556	chr1	87880435	87915744	35310	1	227333	ENSMUST00000190243.1
Hprt	Myoepithelial	0.0442924	0.996608	No	Opening	Intron (ENSMUST00000026723.8/15452, intron 3 of 8)	53006051	53006451	17914	chrX	52988137	53021659	33523	1	15452	ENSMUST00000026723.8
Dock8	Myoepithelial	0.135431	0.987638	No	Opening	Intron (ENSMUST00000025831.7/76088, intron 43 of 47)	25187802	25188202	31990	chr19	25155812	25161069	5258	1	76088	ENSMUST00000236576.1
Dock8	Myoepithelial	0.175877	0.976988	No	Opening	Intron (ENSMUST00000025831.7/76088, intron 2 of 47)	25060633	25061033	8020	chr19	25052613	25067004	14392	1	76088	ENSMUST00000237705.1
Dock8	Myoepithelial	0.0730971	0.994966	No	Opening	Intron (ENSMUST00000025831.7/76088, intron 1 of 47)	25041231	25041631	-10982	chr19	25052613	25067004	14392	1	76088	ENSMUST00000237705.1
Rhoq	Myoepithelial	0.143541	0.969866	No	Opening	Intron (ENSMUST00000024956.14/104215, intron 2 of 4)	86970964	86971364	7672	chr17	86963292	86995098	31807	1	104215	ENSMUST00000139344.1
Rhoq	Myoepithelial	0.0932208	0.991838	No	Opening	Intron (ENSMUST00000024956.14/104215, intron 2 of 4)	86988909	86989309	-5286	chr17	86994595	86997428	2834	1	104215	ENSMUST00000234309.1
Gsk3b	Myoepithelial	0.0459453	0.995934	No	Opening	Intron (ENSMUST00000023507.12/56637, intron 1 of 10)	38100588	38100988	10300	chr16	38090288	38240779	150492	1	56637	ENSMUST00000114750.1
Gsk3b	Myoepithelial	0.0375336	0.995934	No	Opening	Intron (ENSMUST00000023507.12/56637, intron 1 of 10)	38110597	38110997	20309	chr16	38090288	38240779	150492	1	56637	ENSMUST00000114750.1
Gfra2	Myoepithelial	0.439397	0.928793	No	Opening	Intron (ENSMUST00000022699.9/14586, intron 4 of 8)	70933213	70933613	-8273	chr14	70941886	70979823	37938	1	14586	ENSMUST00000227633.1
Gfra2	Myoepithelial	0.0717608	0.98737	No	Opening	Intron (ENSMUST00000022699.9/14586, intron 4 of 8)	70965256	70965656	23370	chr14	70941886	70979823	37938	1	14586	ENSMUST00000227633.1
Gfra2	Myoepithelial	0.202181	0.975515	No	Opening	Intron (ENSMUST00000022699.9/14586, intron 1 of 8)	70894149	70894549	3621	chr14	70890528	70978496	87969	1	14586	ENSMUST00000227697.1
Dpysl2	Myoepithelial	1.05213	0.388626	Yes	Opening	Intron (ENSMUST00000022629.8/12934, intron 3 of 13)	66847589	66847989	20699	chr14	66802864	66868688	65825	2	12934	ENSMUST00000022629.8
Dpysl2	Myoepithelial	0.296142	0.985913	No	Opening	Intron (ENSMUST00000022629.8/12934, intron 3 of 13)	66858122	66858522	10166	chr14	66802864	66868688	65825	2	12934	ENSMUST00000022629.8
Dpysl2	Myoepithelial	0.192628	0.94917	No	Opening	Intron (ENSMUST00000022629.8/12934, intron 3 of 13)	66846393	66846793	21895	chr14	66802864	66868688	65825	2	12934	ENSMUST00000022629.8
Dpysl2	Myoepithelial	0.0569711	0.994966	No	Opening	Intron (ENSMUST00000022629.8/12934, intron 3 of 13)	66834411	66834811	33877	chr14	66802864	66868688	65825	2	12934	ENSMUST00000022629.8
Dpysl2	Myoepithelial	0.453884	0.895807	No	Opening	Intron (ENSMUST00000022629.8/12934, intron 1 of 13)	66865268	66865668	3020	chr14	66802864	66868688	65825	2	12934	ENSMUST00000022629.8
Lgmn	Myoepithelial	0.254037	0.973828	No	Opening	Intron (ENSMUST00000021607.8/19141, intron 1 of 13)	102432235	102432635	7178	chr12	102394098	102439813	45716	2	19141	ENSMUST00000021607.8
Mapk9	Myoepithelial	0.701097	0.910518	No	Opening	Intron (ENSMUST00000020629.4/14584, intron 13 of 18)	49824899	49825299	-21452	chr11	49846751	49886421	39671	1	26420	ENSMUST00000109179.8
Vsir	Myoepithelial	0.437032	0.949077	No	Opening	Intron (ENSMUST00000020301.13/74048, intron 3 of 6)	60361606	60362006	12283	chr10	60349323	60369293	19971	1	74048	ENSMUST00000105459.1
Cep83	Myoepithelial	0.280145	0.981676	No	Opening	Intron (ENSMUST00000020212.5/77048, intron 13 of 15)	94771497	94771897	31413	chr10	94740084	94790193	50110	1	77048	ENSMUST00000218076.1
Lims1	Myoepithelial	0.79898	0.888572	No	Opening	Intron (ENSMUST00000020078.13/110829, intron 1 of 9)	58346065	58346465	22599	chr10	58323466	58424691	101226	1	110829	ENSMUST00000020078.13
Fli1	Myoepithelial	2.08754	0.0706425	Yes	Opening	Intron (ENSMUST00000016231.13/14247, intron 1 of 8)	32502192	32502592	39003	chr9	32422204	32541595	119392	2	14247	ENSMUST00000016231.13
Fli1	Myoepithelial	1.63695	0.0581987	Yes	Opening	Intron (ENSMUST00000016231.13/14247, intron 1 of 8)	32494815	32495215	46380	chr9	32422204	32541595	119392	2	14247	ENSMUST00000016231.13
Fli1	Myoepithelial	0.937604	0.769605	No	Opening	Intron (ENSMUST00000016231.13/14247, intron 1 of 8)	32506146	32506546	35049	chr9	32422204	32541595	119392	2	14247	ENSMUST00000016231.13
Mertk	Myoepithelial	0.0540392	0.9933	No	Opening	Intron (ENSMUST00000014505.4/17289, intron 1 of 18)	128709230	128709630	10274	chr2	128698956	128802894	103939	1	17289	ENSMUST00000014505.4
Elk3	Myoepithelial	0.218401	0.950404	No	Opening	Intron (ENSMUST00000008542.11/13713, intron 2 of 4)	93276352	93276752	8223	chr10	93254744	93284975	30232	2	13713	ENSMUST00000223340.1
Elk3	Myoepithelial	0.0516557	0.993136	No	Opening	Intron (ENSMUST00000008542.11/13713, intron 1 of 4)	93291687	93292087	-6712	chr10	93254744	93284975	30232	2	13713	ENSMUST00000223340.1
Celf2	Myoepithelial	0.596658	0.937894	No	Opening	Intron (ENSMUST00000002176.12/14007, intron 14 of 15)	6549202	6549602	43198	chr2	6546872	6592800	45929	2	14007	ENSMUST00000182355.1
Celf2	Myoepithelial	1.12993	0.569418	Yes	Opening	Intron (ENSMUST00000002176.12/14007, intron 11 of 15)	6582795	6583195	9605	chr2	6546872	6592800	45929	2	14007	ENSMUST00000182355.1
Itgb2	Myoepithelial	0.032634	0.992355	No	Opening	Intron (ENSMUST00000000299.13/16414, intron 3 of 15)	77544792	77545192	14412	chr10	77530380	77565708	35329	1	16414	ENSMUST00000153541.1
Itgb2	Myoepithelial	0.119433	0.989284	No	Opening	Intron (ENSMUST00000000299.13/16414, intron 1 of 15)	77534529	77534929	4149	chr10	77530380	77565708	35329	1	16414	ENSMUST00000153541.1
Actr2	Myoepithelial	0.570843	0.963218	No	Opening	Intron (ENSMUST00000000137.7/66713, intron 1 of 8)	20106816	20107216	5651	chr11	20078686	20112867	34182	2	66713	ENSMUST00000132022.1
Dusp1	Myoepithelial	0.139311	0.988324	No	Opening	Exon (ENSMUST00000236943.1/ENSMUST00000236943.1, exon 1 of 2)	26462642	26463042	44681	chr17	26506516	26507723	1208	2	19252	ENSMUST00000146077.1
Anks1	Myoepithelial	0.0814267	0.984399	No	Opening	Exon (ENSMUST00000233367.1/ENSMUST00000233367.1, exon 1 of 1)	28001172	28001572	-5773	chr17	28007345	28062599	55255	1	224650	ENSMUST00000139173.2
Fos	Myoepithelial	0.915818	0.480627	No	Opening	Exon (ENSMUST00000221505.1/ENSMUST00000221505.1, exon 1 of 3)	85436181	85436581	-37309	chr12	85473890	85477273	3384	1	14281	ENSMUST00000021674.6
Pdxk	Myoepithelial	0.270922	0.964183	No	Opening	Exon (ENSMUST00000220136.1/ENSMUST00000220136.1, exon 2 of 8)	78487675	78488075	-22700	chr10	78436744	78464975	28232	2	216134	ENSMUST00000041616.14
Pdxk	Myoepithelial	0.488502	0.658206	No	Opening	Exon (ENSMUST00000217736.1/ENSMUST00000217736.1, exon 1 of 1)	78470944	78471344	-5969	chr10	78436744	78464975	28232	2	216134	ENSMUST00000041616.14
Adgrg1	Myoepithelial	0.581991	0.835641	No	Opening	Exon (ENSMUST00000212865.1/ENSMUST00000212865.1, exon 1 of 1)	94967562	94967962	-6789	chr8	94974751	95005804	31054	1	14766	ENSMUST00000211850.1
Psd3	Myoepithelial	0.0345801	0.996698	No	Opening	Exon (ENSMUST00000212123.1/ENSMUST00000212123.1, exon 1 of 1)	67956513	67956913	-4634	chr8	67903648	67951879	48232	2	234353	ENSMUST00000145595.1
Wwp2	Myoepithelial	0.558444	0.944654	No	Opening	Exon (ENSMUST00000211879.1/ENSMUST00000211879.1, exon 1 of 1)	107444526	107444926	8110	chr8	107436416	107483590	47175	1	66894	ENSMUST00000212645.1
Ehd2	Myoepithelial	0.293073	0.970861	No	Opening	Exon (ENSMUST00000210713.1/243842, exon 7 of 8)	15974701	15975101	3624	chr7	15972576	15978725	6150	2	243842	ENSMUST00000209251.1
Itpripl2	Myoepithelial	1.2487	0.431668	Yes	Opening	Exon (ENSMUST00000208648.1/ENSMUST00000208648.1, exon 1 of 1)	118481385	118481785	10190	chr7	118485111	118491975	6865	2	319622	ENSMUST00000178344.2
Plbd1	Myoepithelial	0.607021	0.893327	No	Opening	Exon (ENSMUST00000204462.1/ENSMUST00000204462.1, exon 1 of 1)	136620722	136621122	13436	chr6	136613876	136634558	20683	2	66857	ENSMUST00000133911.1
Samd9l	Myoepithelial	0.160157	0.981676	No	Opening	Exon (ENSMUST00000202696.3/ENSMUST00000202696.3, exon 4 of 4)	3341025	3341425	43581	chr6	3376950	3385006	8057	2	209086	ENSMUST00000201638.1
Samd9l	Myoepithelial	0.687012	0.878182	No	Opening	Exon (ENSMUST00000201831.3/ENSMUST00000201831.3, exon 1 of 3)	3345923	3346323	38683	chr6	3376950	3385006	8057	2	209086	ENSMUST00000201638.1
Setd2	Myoepithelial	0.994275	0.596115	No	Opening	Exon (ENSMUST00000197248.4/16578, exon 18 of 20)	110518773	110519173	-13424	chr9	110532597	110618633	86037	1	235626	ENSMUST00000153838.7
Itpkb	Myoepithelial	0.276265	0.96253	No	Opening	Exon (ENSMUST00000193199.1/ENSMUST00000193199.1, exon 1 of 1)	180357306	180357706	26821	chr1	180330485	180424802	94318	1	320404	ENSMUST00000070181.6
Fam117b	Myoepithelial	0.486489	0.893327	No	Opening	Exon (ENSMUST00000193096.1/ENSMUST00000193096.1, exon 1 of 1)	59886897	59887297	-25709	chr1	59913006	59985346	72341	1	72750	ENSMUST00000036540.11
Tent5a	Myoepithelial	0.821956	0.929644	No	Opening	Exon (ENSMUST00000192504.1/ENSMUST00000192504.1, exon 1 of 1)	85343259	85343659	-15911	chr9	85320439	85327348	6910	2	212943	ENSMUST00000187711.1
Pfkfb3	Myoepithelial	0.87653	0.344099	No	Opening	Exon (ENSMUST00000192087.1/ENSMUST00000192087.1, exon 3 of 3)	11530128	11530528	23394	chr2	11471826	11553922	82097	2	170768	ENSMUST00000195779.5
Alox5ap	Myoepithelial	0.524682	0.966008	No	Opening	Exon (ENSMUST00000191240.1/ENSMUST00000191240.1, exon 1 of 4)	149247317	149247717	-17050	chr5	149264767	149288153	23387	1	11690	ENSMUST00000071130.4
Nav1	Myoepithelial	0.0503004	0.995934	No	Opening	Exon (ENSMUST00000190735.1/ENSMUST00000190735.1, exon 1 of 1)	135461147	135461547	6126	chr1	135455316	135467673	12358	2	215690	ENSMUST00000189252.1
Cd9	Myoepithelial	0.295814	0.893983	No	Opening	Exon (ENSMUST00000187724.1/ENSMUST00000187724.1, exon 1 of 3)	125481704	125482104	-3402	chr6	125460589	125478302	17714	2	12527	ENSMUST00000130132.1
Cd9	Myoepithelial	0.100146	0.981786	No	Opening	Exon (ENSMUST00000187542.6/ENSMUST00000187542.6, exon 3 of 4)	125483427	125483827	-5125	chr6	125460589	125478302	17714	2	12527	ENSMUST00000130132.1
Arhgap18	Myoepithelial	0.21375	0.976988	No	Opening	Exon (ENSMUST00000186279.1/16773, exon 2 of 2)	26982610	26983010	5504	chr10	26980036	26988514	8479	2	16773	ENSMUST00000186279.1
Arhgap18	Myoepithelial	1.15145	0.820747	Yes	Opening	Exon (ENSMUST00000176060.7/73910, exon 4 of 5)	26854681	26855081	-8261	chr10	26863342	26918458	55117	1	73910	ENSMUST00000142284.1
Nemf	Myoepithelial	0.116089	0.969866	No	Opening	Exon (ENSMUST00000175032.2/ENSMUST00000175032.2, exon 1 of 1)	69361336	69361736	-4171	chr12	69310522	69357165	46644	2	66244	ENSMUST00000021368.9
H2-Ab1	Myoepithelial	0.279985	0.981418	No	Opening	Exon (ENSMUST00000172952.2/ENSMUST00000172952.2, exon 2 of 3)	34249885	34250285	-7404	chr17	34257689	34267615	9927	1	14961	ENSMUST00000237429.1
Rasgrp3	Myoepithelial	1.64153	0.719085	Yes	Opening	Exon (ENSMUST00000164192.8/240168, exon 6 of 17)	75498288	75498688	7184	chr17	75491104	75496417	5314	1	240168	ENSMUST00000234011.1
Coro1c	Myoepithelial	0.0793241	0.985913	No	Opening	Exon (ENSMUST00000159592.7/231637, exon 13 of 15)	113950077	113950477	16279	chr5	113965602	113966756	1155	2	231637	ENSMUST00000162396.1
Ier2	Myoepithelial	0.32841	0.976988	No	Opening	Exon (ENSMUST00000153691.1/12286, exon 4 of 5)	84615519	84615919	13546	chr8	84601973	84617897	15925	1	12286	ENSMUST00000153691.1
Sulf2	Myoepithelial	0.626064	0.822883	No	Opening	Exon (ENSMUST00000148017.1/ENSMUST00000148017.1, exon 1 of 2)	166190789	166191189	-35126	chr2	166073914	166155663	81750	2	72043	ENSMUST00000146497.8
Tmcc3	Myoepithelial	1.33171	0.745944	Yes	Opening	Exon (ENSMUST00000146744.2/ENSMUST00000146744.2, exon 3 of 3)	94567980	94568380	-6877	chr10	94575257	94588117	12861	1	319880	ENSMUST00000121471.7
Wipf1	Myoepithelial	0.921084	0.904517	No	Opening	Exon (ENSMUST00000143061.1/215280, exon 2 of 4)	73510855	73511255	18127	chr2	73447932	73529382	81451	2	215280	ENSMUST00000129594.1
Tor1b	Myoepithelial	0.0509203	0.989284	No	Opening	Exon (ENSMUST00000132244.1/ENSMUST00000132244.1, exon 1 of 3)	30929643	30930043	-22916	chr2	30952959	30959015	6057	1	30934	ENSMUST00000028199.11
Ikzf1	Myoepithelial	0.903203	0.904517	No	Opening	Exon (ENSMUST00000132007.1/ENSMUST00000132007.1, exon 1 of 2)	11696275	11696675	9830	chr11	11686445	11769798	83354	1	22778	ENSMUST00000018798.6
Spi1	Myoepithelial	0.914755	0.919741	No	Opening	Exon (ENSMUST00000131400.1/ENSMUST00000131400.1, exon 2 of 2)	91090183	91090583	-5513	chr2	91096096	91115756	19661	1	20375	ENSMUST00000002180.7
Hivep3	Myoepithelial	0.811271	0.630847	No	Opening	Exon (ENSMUST00000125069.7/ENSMUST00000125069.7, exon 1 of 4)	119760955	119761355	27114	chr4	119733841	119872272	138432	1	16656	ENSMUST00000123698.7
Shroom3	Myoepithelial	0.0679223	0.994854	No	Opening	Exon (ENSMUST00000113055.8/27428, exon 9 of 11)	92955078	92955478	-6561	chr5	92962039	92964790	2752	1	27428	ENSMUST00000172752.1
Shroom3	Myoepithelial	0.0166599	0.997833	No	Opening	Exon (ENSMUST00000113055.8/27428, exon 8 of 11)	92952933	92953333	-8706	chr5	92962039	92964790	2752	1	27428	ENSMUST00000172752.1
Rab5c	Myoepithelial	0.895027	0.932936	No	Opening	Exon (ENSMUST00000107361.8/380728, exon 14 of 17)	100745063	100745463	-6848	chr11	100715011	100738215	23205	2	19345	ENSMUST00000019317.11
Skp1a	Myoepithelial	0.767244	0.819276	No	Opening	Exon (ENSMUST00000086844.9/21414, exon 10 of 10)	52253944	52254344	17080	chr11	52236864	52246052	9189	1	21402	ENSMUST00000116595.2
Iqgap2	Myoepithelial	0.515302	0.970415	No	Opening	Exon (ENSMUST00000068603.7/544963, exon 5 of 36)	95746498	95746898	17499	chr13	95746450	95764397	17948	2	544963	ENSMUST00000238496.1
Lifr	Myoepithelial	0.465258	0.969866	No	Opening	Exon (ENSMUST00000067190.11/16880, exon 8 of 20)	7172787	7173187	18434	chr15	7154353	7197489	43137	1	16880	ENSMUST00000171588.1
Arhgap18	Myoepithelial	0.259139	0.924876	No	Opening	Exon (ENSMUST00000039557.8/73910, exon 9 of 15)	26879016	26879416	15674	chr10	26863342	26918458	55117	1	73910	ENSMUST00000142284.1
Utp14b	Myoepithelial	1.54845	0.772863	Yes	Opening	Exon (ENSMUST00000035779.14/74205, exon 15 of 16)	78705050	78705450	8394	chr1	78696656	78701289	4634	1	74205	ENSMUST00000148608.1
Ikbkb	Myoepithelial	1.30782	0.799313	Yes	Opening	Exon (ENSMUST00000033939.12/16150, exon 6 of 22)	22682449	22682849	11216	chr8	22682757	22694065	11309	2	16150	ENSMUST00000131767.1
Dock8	Myoepithelial	1.64627	0.545773	Yes	Opening	Exon (ENSMUST00000025831.7/76088, exon 35 of 48)	25171350	25171750	15538	chr19	25155812	25161069	5258	1	76088	ENSMUST00000236576.1
Dock8	Myoepithelial	0.00953446	0.999799	No	Opening	Exon (ENSMUST00000025831.7/76088, exon 34 of 48)	25169220	25169620	13408	chr19	25155812	25161069	5258	1	76088	ENSMUST00000236576.1
Mertk	Myoepithelial	0.20087	0.925993	No	Opening	Exon (ENSMUST00000014505.4/17289, exon 4 of 19)	128737917	128738317	-32996	chr2	128771313	128802678	31366	1	17289	ENSMUST00000140221.1
Aldh9a1	Myoepithelial	0.115022	0.989284	No	Opening	Downstream (1-2kb)	167369871	167370271	5705	chr1	167364166	167367647	3482	1	56752	ENSMUST00000191715.1
Nfkbia	Myoepithelial	0.0272624	0.995934	No	Opening	Downstream (1-2kb)	55487109	55487509	4301	chr12	55490407	55491810	1404	2	18035	ENSMUST00000219869.1
Itpripl2	Myoepithelial	0.831163	0.473326	No	Opening	Downstream (<1kb)	118484542	118484942	7033	chr7	118485111	118491975	6865	2	319622	ENSMUST00000178344.2
Gns	Myoepithelial	0.741485	0.953441	No	Opening	Downstream (<1kb)	121409647	121410047	26532	chr10	121383115	121397249	14135	1	75612	ENSMUST00000219216.1
Btg2	Myoepithelial	0.558741	0.799447	No	Opening	Downstream (<1kb)	134074215	134074615	4505	chr1	134075170	134079120	3951	2	12227	ENSMUST00000020692.6
Slc29a1	Myoepithelial	0.419942	0.918291	No	Opening	Downstream (<1kb)	45584467	45584867	3874	chr17	45586218	45588741	2524	2	63959	ENSMUST00000171978.1
Serinc1	Myoepithelial	0.38491	0.972959	No	Opening	Downstream (<1kb)	57515172	57515572	4984	chr10	57510188	57512865	2678	1	15500	ENSMUST00000220162.1
Arl8a	Myoepithelial	0.364382	0.959453	No	Opening	Downstream (<1kb)	135159083	135159483	4901	chr1	135154182	135155328	1147	1	68724	ENSMUST00000141177.1
Diaph1	Myoepithelial	0.278747	0.950418	No	Opening	Downstream (<1kb)	37842718	37843118	10289	chr18	37845100	37853407	8308	2	13367	ENSMUST00000127346.1
Lmo1	Myoepithelial	0.105609	0.974963	No	Opening	Downstream (<1kb)	109137441	109137841	32671	chr7	109138733	109170512	31780	2	109594	ENSMUST00000208136.1
Nfatc2	Myoepithelial	2.39584	1.69177e-05	Yes	Opening	Distal Intergenic	168610910	168611310	-9253	chr2	168519098	168601657	82560	2	18019	ENSMUST00000137451.1
Ctbs	Myoepithelial	2.38821	0.571189	Yes	Opening	Distal Intergenic	146443053	146443453	-7017	chr3	146450470	146465849	15380	1	74245	ENSMUST00000061937.12
Zcchc24	Myoepithelial	2.15124	0.615904	Yes	Opening	Distal Intergenic	25776239	25776639	-7200	chr14	25711642	25769039	57398	2	71918	ENSMUST00000069180.7
Gda	Myoepithelial	1.66535	0.539288	Yes	Opening	Distal Intergenic	21476804	21477204	-3359	chr19	21394038	21473445	79408	2	14544	ENSMUST00000121725.7
Gfra2	Myoepithelial	1.48623	0.821325	Yes	Opening	Distal Intergenic	70874290	70874690	-15430	chr14	70890120	70979838	89719	1	14586	ENSMUST00000022699.9
Ier5	Myoepithelial	1.4729	0.396807	Yes	Opening	Distal Intergenic	155108486	155108886	-8850	chr1	155096361	155099636	3276	2	15939	ENSMUST00000055322.5
Rac2	Myoepithelial	1.3267	0.675999	Yes	Opening	Distal Intergenic	78554863	78555263	9709	chr15	78561895	78564972	3078	2	19354	ENSMUST00000230952.1
Ap1s2	Myoepithelial	1.30114	0.485013	Yes	Opening	Distal Intergenic	163879606	163880006	-29011	chrX	163909017	163933666	24650	1	108012	ENSMUST00000069041.14
Myo1e	Myoepithelial	1.27907	0.880611	Yes	Opening	Distal Intergenic	70196831	70197231	-10119	chr9	70207350	70302364	95015	1	71602	ENSMUST00000213863.1
Maf	Myoepithelial	1.20167	0.370007	Yes	Opening	Distal Intergenic	115748671	115749071	-40877	chr8	115701435	115707794	6360	2	17132	ENSMUST00000109104.1
Tnfaip3	Myoepithelial	1.18877	0.586843	Yes	Opening	Distal Intergenic	19034795	19035195	-19138	chr10	19008266	19015657	7392	2	21929	ENSMUST00000122863.1
Itpripl2	Myoepithelial	1.18341	0.356841	Yes	Opening	Distal Intergenic	118479420	118479820	12155	chr7	118485111	118491975	6865	2	319622	ENSMUST00000178344.2
Lims1	Myoepithelial	1.18273	0.764736	Yes	Opening	Distal Intergenic	58310780	58311180	-12286	chr10	58323466	58424691	101226	1	110829	ENSMUST00000020078.13
Rbpj	Myoepithelial	1.18181	0.336302	Yes	Opening	Distal Intergenic	53454867	53455267	-10885	chr5	53466152	53649390	183239	1	19664	ENSMUST00000201991.3
Glul	Myoepithelial	1.17323	0.891363	Yes	Opening	Distal Intergenic	153935946	153936346	29903	chr1	153906043	153907116	1074	1	14645	ENSMUST00000154576.1
Selenop	Myoepithelial	1.12758	0.904517	Yes	Opening	Distal Intergenic	3228354	3228754	-39793	chr15	3268547	3277273	8727	1	20363	ENSMUST00000160787.8
Tgfbi	Myoepithelial	1.12571	0.80365	Yes	Opening	Distal Intergenic	56601214	56601614	-7909	chr13	56609523	56639562	30040	1	21810	ENSMUST00000225600.1
Iqgap2	Myoepithelial	1.08235	0.78759	Yes	Opening	Distal Intergenic	95912488	95912888	-20005	chr13	95732931	95892483	159553	2	544963	ENSMUST00000238515.1
Nfatc2	Myoepithelial	1.04615	0.593471	Yes	Opening	Distal Intergenic	168609825	168610225	-8168	chr2	168519098	168601657	82560	2	18019	ENSMUST00000137451.1
Zcchc24	Myoepithelial	1.02175	0.94557	Yes	Opening	Distal Intergenic	25789335	25789735	-20296	chr14	25711642	25769039	57398	2	71918	ENSMUST00000069180.7
Nfkbiz	Myoepithelial	1.01631	0.844117	Yes	Opening	Distal Intergenic	55791543	55791943	30195	chr16	55811375	55822138	10764	2	80859	ENSMUST00000114458.7
Pla2g4a	Myoepithelial	1.01591	0.894393	Yes	Opening	Distal Intergenic	149975626	149976026	-14336	chr1	149829618	149961290	131673	2	18783	ENSMUST00000070200.14
Tlr2	Myoepithelial	0.997092	0.577414	No	Opening	Distal Intergenic	83865274	83865674	-23507	chr3	83836272	83841767	5496	2	24088	ENSMUST00000029623.10
Raph1	Myoepithelial	0.978694	0.398823	No	Opening	Distal Intergenic	60609389	60609789	-42285	chr1	60525688	60567104	41417	2	77300	ENSMUST00000142258.2
Dab2	Myoepithelial	0.971019	0.933718	No	Opening	Distal Intergenic	6291591	6291991	-7797	chr15	6299788	6435520	135733	1	13132	ENSMUST00000159552.1
Sulf2	Myoepithelial	0.966031	0.848203	No	Opening	Distal Intergenic	166180725	166181125	-25062	chr2	166073914	166155663	81750	2	72043	ENSMUST00000146497.8
Ptprj	Myoepithelial	0.964515	0.926398	No	Opening	Distal Intergenic	90602423	90602823	-21776	chr2	90432889	90580647	147759	2	19271	ENSMUST00000168621.2
Nfatc2	Myoepithelial	0.925111	0.519288	No	Opening	Distal Intergenic	168607779	168608179	-6122	chr2	168519098	168601657	82560	2	18019	ENSMUST00000137451.1
Laptm5	Myoepithelial	0.906443	0.80365	No	Opening	Distal Intergenic	130906229	130906629	-6496	chr4	130913125	130936141	23017	1	16792	ENSMUST00000151698.7
Ncoa3	Myoepithelial	0.904329	0.841227	No	Opening	Distal Intergenic	165968864	165969264	-23372	chr2	165992636	166071470	78835	1	17979	ENSMUST00000109252.7
Ifih1	Myoepithelial	0.870048	0.903777	No	Opening	Distal Intergenic	62654513	62654913	-8258	chr2	62608250	62646255	38006	2	71586	ENSMUST00000176431.7
Tnfaip3	Myoepithelial	0.863336	0.878182	No	Opening	Distal Intergenic	18973372	18973772	35073	chr10	19007267	19008845	1579	2	21929	ENSMUST00000154749.1
Tgfbi	Myoepithelial	0.850456	0.878182	No	Opening	Distal Intergenic	56588931	56589331	-20192	chr13	56609523	56639562	30040	1	21810	ENSMUST00000225600.1
Ccl2	Myoepithelial	0.848116	0.385222	No	Opening	Distal Intergenic	82039155	82039555	3545	chr11	82035610	82037450	1841	1	20296	ENSMUST00000124479.1
Mrps5	Myoepithelial	0.845977	0.96205	No	Opening	Distal Intergenic	127608212	127608612	8179	chr2	127600033	127601245	1213	1	77721	ENSMUST00000129066.1
Raph1	Myoepithelial	0.831682	0.819562	No	Opening	Distal Intergenic	60598963	60599363	-31859	chr1	60525688	60567104	41417	2	77300	ENSMUST00000142258.2
Fli1	Myoepithelial	0.829472	0.752205	No	Opening	Distal Intergenic	32562517	32562917	-19656	chr9	32428059	32542861	114803	2	14247	ENSMUST00000183767.1
Parp14	Myoepithelial	0.815436	0.960315	No	Opening	Distal Intergenic	35889333	35889733	-17789	chr16	35832874	35871544	38671	2	547253	ENSMUST00000042665.8
Tnfaip3	Myoepithelial	0.807744	0.676206	No	Opening	Distal Intergenic	18987843	18988243	20602	chr10	19007267	19008845	1579	2	21929	ENSMUST00000154749.1
Laptm5	Myoepithelial	0.78984	0.935136	No	Opening	Distal Intergenic	130895674	130896074	-17051	chr4	130913125	130936141	23017	1	16792	ENSMUST00000151698.7
Tec	Myoepithelial	0.785574	0.778602	No	Opening	Distal Intergenic	72880258	72880658	-11775	chr5	72755738	72868483	112746	2	21682	ENSMUST00000138842.7
Iqgap2	Myoepithelial	0.735694	0.904223	No	Opening	Distal Intergenic	95910094	95910494	-17611	chr13	95732931	95892483	159553	2	544963	ENSMUST00000238515.1
Nfkbiz	Myoepithelial	0.720148	0.949077	No	Opening	Distal Intergenic	55784477	55784877	37261	chr16	55811375	55822138	10764	2	80859	ENSMUST00000114458.7
Gltp	Myoepithelial	0.651734	0.938013	No	Opening	Distal Intergenic	114698329	114698729	-7345	chr5	114669398	114690984	21587	2	56356	ENSMUST00000012028.13
Fam49b	Myoepithelial	0.615104	0.873645	No	Opening	Distal Intergenic	64075391	64075791	-14913	chr15	63939706	64060478	120773	2	223601	ENSMUST00000228908.1
Dusp1	Myoepithelial	0.613222	0.925993	No	Opening	Distal Intergenic	26466668	26467068	40655	chr17	26506516	26507723	1208	2	19252	ENSMUST00000146077.1
Ednrb	Myoepithelial	0.610759	0.818563	No	Opening	Distal Intergenic	103795426	103795826	47869	chr14	103814728	103843695	28968	2	13618	ENSMUST00000227824.1
Sulf2	Myoepithelial	0.605439	0.62564	No	Opening	Distal Intergenic	166167350	166167750	-11687	chr2	166073914	166155663	81750	2	72043	ENSMUST00000146497.8
Cited2	Myoepithelial	0.602737	0.902598	No	Opening	Distal Intergenic	17733046	17733446	9804	chr10	17723242	17723973	732	1	17684	ENSMUST00000218370.1
Plekho2	Myoepithelial	0.597062	0.752108	No	Opening	Distal Intergenic	65546231	65546631	15533	chr9	65557002	65562164	5163	2	102595	ENSMUST00000213652.1
Mmp2	Myoepithelial	0.59185	0.898093	No	Opening	Distal Intergenic	92782051	92782451	-44840	chr8	92827291	92853420	26130	1	17390	ENSMUST00000034187.8
Itpkb	Myoepithelial	0.573418	0.59099	No	Opening	Distal Intergenic	180307750	180308150	20034	chr1	180327174	180328184	1011	2	277333	ENSMUST00000192714.1
Laptm5	Myoepithelial	0.567305	0.946583	No	Opening	Distal Intergenic	130881483	130881883	-31242	chr4	130913125	130936141	23017	1	16792	ENSMUST00000151698.7
Rbpj	Myoepithelial	0.56639	0.9102	No	Opening	Distal Intergenic	53427438	53427838	-38314	chr5	53466152	53649390	183239	1	19664	ENSMUST00000201991.3
Nav1	Myoepithelial	0.557462	0.924096	No	Opening	Distal Intergenic	135700592	135700992	-12487	chr1	135438848	135688105	249258	2	215690	ENSMUST00000190298.7
Lrrk1	Myoepithelial	0.555713	0.922959	No	Opening	Distal Intergenic	66217952	66218352	44118	chr7	66226912	66262470	35559	2	233328	ENSMUST00000167705.7
Crlf2	Myoepithelial	0.550973	0.822883	No	Opening	Distal Intergenic	109548648	109549048	7425	chr5	109554715	109556473	1759	2	57914	ENSMUST00000198960.1
Tsc22d3	Myoepithelial	0.544414	0.970861	No	Opening	Distal Intergenic	140527128	140527528	15140	chrX	140539528	140542668	3141	2	14605	ENSMUST00000112995.2
Npc2	Myoepithelial	0.541198	0.900831	No	Opening	Distal Intergenic	84750658	84751058	11482	chr12	84756492	84762540	6049	2	67963	ENSMUST00000223200.1
Spi1	Myoepithelial	0.540266	0.912247	No	Opening	Distal Intergenic	91078489	91078889	-3501	chr2	91082390	91114366	31977	1	20375	ENSMUST00000169852.1
Alox5ap	Myoepithelial	0.536582	0.922853	No	Opening	Distal Intergenic	149335866	149336266	-32210	chr5	149368476	149430682	62207	1	70717	ENSMUST00000201641.1
Bach1	Myoepithelial	0.533317	0.953441	No	Opening	Distal Intergenic	87689561	87689961	-8984	chr16	87698945	87733346	34402	1	12013	ENSMUST00000026703.5
Alox5ap	Myoepithelial	0.526685	0.957633	No	Opening	Distal Intergenic	149322979	149323379	35564	chr5	149287415	149288044	630	1	11690	ENSMUST00000202629.1
Commd7	Myoepithelial	0.519045	0.849629	No	Opening	Distal Intergenic	153608073	153608473	24258	chr2	153618834	153632731	13898	2	99311	ENSMUST00000147822.7
Tnfaip3	Myoepithelial	0.511516	0.95189	No	Opening	Distal Intergenic	18969460	18969860	38985	chr10	19007267	19008845	1579	2	21929	ENSMUST00000154749.1
Tsc22d3	Myoepithelial	0.510456	0.966008	No	Opening	Distal Intergenic	140503995	140504395	38273	chrX	140539528	140542668	3141	2	14605	ENSMUST00000112995.2
Ccrl2	Myoepithelial	0.502097	0.926398	No	Opening	Distal Intergenic	111086075	111086475	-28556	chr9	111054832	111057519	2688	2	54199	ENSMUST00000199839.4
Asap1	Myoepithelial	0.499959	0.950973	No	Opening	Distal Intergenic	64082261	64082661	19881	chr15	64094234	64102542	8309	2	13196	ENSMUST00000176909.1
Rap1b	Myoepithelial	0.495916	0.856225	No	Opening	Distal Intergenic	117860293	117860693	-14258	chr10	117813871	117846035	32165	2	215449	ENSMUST00000064667.8
Alox5ap	Myoepithelial	0.492682	0.595144	No	Opening	Distal Intergenic	149329267	149329667	-38809	chr5	149368476	149430682	62207	1	70717	ENSMUST00000201641.1
Psd3	Myoepithelial	0.48057	0.948024	No	Opening	Distal Intergenic	68232947	68233347	-26890	chr8	67696890	68206057	509168	2	234353	ENSMUST00000212960.1
Sdc3	Myoepithelial	0.477043	0.924876	No	Opening	Distal Intergenic	130836425	130836825	19580	chr4	130816845	130822250	5406	1	20970	ENSMUST00000140623.1
Otulin	Myoepithelial	0.466602	0.648465	No	Opening	Distal Intergenic	27634372	27634772	-3679	chr15	27605919	27630693	24775	2	432940	ENSMUST00000059662.7
Npl	Myoepithelial	0.465287	0.960315	No	Opening	Distal Intergenic	153559554	153559954	-9509	chr1	153503015	153550045	47031	2	74091	ENSMUST00000041874.8
Vim	Myoepithelial	0.450173	0.961617	No	Opening	Distal Intergenic	13596985	13597385	17616	chr2	13579369	13582478	3110	1	22352	ENSMUST00000148248.2
Plin2	Myoepithelial	0.444696	0.924876	No	Opening	Distal Intergenic	86690218	86690618	-20158	chr4	86656565	86670060	13496	2	11520	ENSMUST00000000466.12
B4galt1	Myoepithelial	0.440631	0.900871	No	Opening	Distal Intergenic	40868786	40869186	-14781	chr4	40809154	40854005	44852	2	14595	ENSMUST00000108096.2
Bach1	Myoepithelial	0.435814	0.953441	No	Opening	Distal Intergenic	87746727	87747127	47723	chr16	87699004	87722920	23917	1	12013	ENSMUST00000156958.1
Rell1	Myoepithelial	0.430782	0.944574	No	Opening	Distal Intergenic	63993854	63994254	-24957	chr5	63908897	63968897	60001	2	100532	ENSMUST00000154169.3
Nfkbia	Myoepithelial	0.425914	0.949077	No	Opening	Distal Intergenic	55455229	55455629	36181	chr12	55490407	55491810	1404	2	18035	ENSMUST00000219869.1
Bach1	Myoepithelial	0.425524	0.822244	No	Opening	Distal Intergenic	87665298	87665698	-33247	chr16	87698945	87733346	34402	1	12013	ENSMUST00000026703.5
Insig1	Myoepithelial	0.423826	0.969866	No	Opening	Distal Intergenic	28093939	28094339	19273	chr5	28074666	28077051	2386	1	231070	ENSMUST00000199728.1
Sulf2	Myoepithelial	0.422962	0.896938	No	Opening	Distal Intergenic	166173130	166173530	-17467	chr2	166073914	166155663	81750	2	72043	ENSMUST00000146497.8
Pfkfb3	Myoepithelial	0.422123	0.863691	No	Opening	Distal Intergenic	11458450	11458850	23261	chr2	11481010	11482111	1102	2	170768	ENSMUST00000191726.1
Hprt	Myoepithelial	0.419131	0.968263	No	Opening	Distal Intergenic	52971046	52971446	-16691	chrX	52988137	53021659	33523	1	15452	ENSMUST00000026723.8
Rbpj	Myoepithelial	0.415717	0.968682	No	Opening	Distal Intergenic	53672352	53672752	26614	chr5	53645738	53651459	5722	1	19664	ENSMUST00000202092.1
Znrf2	Myoepithelial	0.404973	0.950774	No	Opening	Distal Intergenic	54802201	54802601	-14315	chr6	54816916	54893500	76585	1	387524	ENSMUST00000079869.12
Capg	Myoepithelial	0.403958	0.951721	No	Opening	Distal Intergenic	72528393	72528793	-15598	chr6	72544391	72562983	18593	1	12332	ENSMUST00000071044.12
Fos	Myoepithelial	0.403002	0.797985	No	Opening	Distal Intergenic	85497618	85498018	22707	chr12	85474911	85476063	1153	1	14281	ENSMUST00000134311.1
Fis1	Myoepithelial	0.402115	0.970861	No	Opening	Distal Intergenic	136937634	136938034	-15241	chr5	136953275	136966232	12958	1	66437	ENSMUST00000111094.7
Mrc1	Myoepithelial	0.391166	0.953217	No	Opening	Distal Intergenic	14341860	14342260	13299	chr2	14328561	14331927	3367	1	17533	ENSMUST00000146168.2
Plin2	Myoepithelial	0.38977	0.96253	No	Opening	Distal Intergenic	86686514	86686914	-16454	chr4	86656565	86670060	13496	2	11520	ENSMUST00000000466.12
Sat1	Myoepithelial	0.385605	0.972244	No	Opening	Distal Intergenic	155194041	155194441	19618	chrX	155213306	155214059	754	2	20229	ENSMUST00000134855.7
Nfkbia	Myoepithelial	0.385601	0.912885	No	Opening	Distal Intergenic	55484382	55484782	7028	chr12	55490407	55491810	1404	2	18035	ENSMUST00000219869.1
Ctsz	Myoepithelial	0.366433	0.837415	No	Opening	Distal Intergenic	174442506	174442906	-3467	chr2	174427493	174439039	11547	2	64138	ENSMUST00000016400.8
Cxcl2	Myoepithelial	0.359959	0.901629	No	Opening	Distal Intergenic	90900073	90900473	-3398	chr5	90903871	90905938	2068	1	20310	ENSMUST00000200681.3
Ctsb	Myoepithelial	0.354208	0.948631	No	Opening	Distal Intergenic	63104061	63104461	-18001	chr14	63122462	63145923	23462	1	13030	ENSMUST00000006235.8
Zbtb18	Myoepithelial	0.352955	0.975363	No	Opening	Distal Intergenic	177408707	177409107	-33244	chr1	177442351	177447237	4887	1	30928	ENSMUST00000195002.1
Pan3	Myoepithelial	0.351479	0.976509	No	Opening	Distal Intergenic	147550362	147550762	11085	chr5	147539277	147548493	9217	1	72587	ENSMUST00000176553.1
Creg1	Myoepithelial	0.348705	0.893527	No	Opening	Distal Intergenic	165736117	165736517	-26724	chr1	165664953	165709393	44441	2	226594	ENSMUST00000193714.1
Lifr	Myoepithelial	0.34735	0.928679	No	Opening	Distal Intergenic	7081360	7081760	-8854	chr15	7090614	7164566	73953	1	16880	ENSMUST00000228723.1
Txnip	Myoepithelial	0.335763	0.944721	No	Opening	Distal Intergenic	96551197	96551597	6218	chr3	96555765	96557815	2051	2	100038464	ENSMUST00000098839.2
Pdxk	Myoepithelial	0.333461	0.926643	No	Opening	Distal Intergenic	78481817	78482217	-16842	chr10	78436744	78464975	28232	2	216134	ENSMUST00000041616.14
Bach1	Myoepithelial	0.33343	0.834446	No	Opening	Distal Intergenic	87661245	87661645	-37300	chr16	87698945	87733346	34402	1	12013	ENSMUST00000026703.5
Mmp2	Myoepithelial	0.324847	0.924096	No	Opening	Distal Intergenic	92801173	92801573	-25718	chr8	92827291	92853420	26130	1	17390	ENSMUST00000034187.8
H2-K1	Myoepithelial	0.322959	0.946266	No	Opening	Distal Intergenic	33991775	33992175	4499	chr17	33996106	33996674	569	2	14972	ENSMUST00000238021.1
Fos	Myoepithelial	0.322497	0.84759	No	Opening	Distal Intergenic	85451798	85452198	-21692	chr12	85473890	85477273	3384	1	14281	ENSMUST00000021674.6
Coro1c	Myoepithelial	0.322203	0.949077	No	Opening	Distal Intergenic	113930856	113931256	-22098	chr5	113842436	113908758	66323	2	23790	ENSMUST00000004646.12
Slc29a1	Myoepithelial	0.321698	0.967293	No	Opening	Distal Intergenic	45581476	45581876	6865	chr17	45586218	45588741	2524	2	63959	ENSMUST00000171978.1
Vim	Myoepithelial	0.321232	0.96062	No	Opening	Distal Intergenic	13568878	13569278	-4674	chr2	13573952	13582826	8875	1	22352	ENSMUST00000028062.7
Cd83	Myoepithelial	0.321043	0.959453	No	Opening	Distal Intergenic	43764253	43764653	-20122	chr13	43784775	43803132	18358	1	12522	ENSMUST00000015540.3
Nemf	Myoepithelial	0.3188	0.856723	No	Opening	Distal Intergenic	69364123	69364523	-6958	chr12	69310522	69357165	46644	2	66244	ENSMUST00000021368.9
Mrps9	Myoepithelial	0.312625	0.978051	No	Opening	Distal Intergenic	42918571	42918971	15514	chr1	42903057	42905683	2627	1	69527	ENSMUST00000202358.1
Ralgps2	Myoepithelial	0.302251	0.98528	No	Opening	Distal Intergenic	156956287	156956687	-16661	chr1	156813081	156939626	126546	2	78255	ENSMUST00000185198.6
Sft2d2	Myoepithelial	0.29938	0.983689	No	Opening	Distal Intergenic	165203485	165203885	-9047	chr1	165174337	165194438	20102	2	108735	ENSMUST00000043338.9
Commd7	Myoepithelial	0.295389	0.969866	No	Opening	Distal Intergenic	153586531	153586931	45800	chr2	153618834	153632731	13898	2	99311	ENSMUST00000147822.7
Cetn3	Myoepithelial	0.294944	0.983583	No	Opening	Distal Intergenic	81761786	81762186	-20891	chr13	81783077	81797155	14079	1	12626	ENSMUST00000022009.9
Fos	Myoepithelial	0.290097	0.973234	No	Opening	Distal Intergenic	85513560	85513960	38649	chr12	85474911	85476063	1153	1	14281	ENSMUST00000134311.1
Ssbp3	Myoepithelial	0.28769	0.972372	No	Opening	Distal Intergenic	106869075	106869475	-41226	chr4	106910701	107031069	120369	1	72475	ENSMUST00000150915.7
Lifr	Myoepithelial	0.286256	0.924876	No	Opening	Distal Intergenic	7075179	7075579	-15035	chr15	7090614	7164566	73953	1	16880	ENSMUST00000228723.1
Fos	Myoepithelial	0.285907	0.95296	No	Opening	Distal Intergenic	85480748	85481148	5837	chr12	85474911	85476063	1153	1	14281	ENSMUST00000134311.1
Atp2b1	Myoepithelial	0.282313	0.964122	No	Opening	Distal Intergenic	99051070	99051470	32033	chr10	99019037	99022933	3897	1	67972	ENSMUST00000218419.1
Tsc22d3	Myoepithelial	0.281351	0.96205	No	Opening	Distal Intergenic	140505859	140506259	36409	chrX	140539528	140542668	3141	2	14605	ENSMUST00000112995.2
Ccl9	Myoepithelial	0.280783	0.979391	No	Opening	Distal Intergenic	83556265	83556665	20477	chr11	83575318	83577142	1825	2	20308	ENSMUST00000136131.1
Capg	Myoepithelial	0.27475	0.969453	No	Opening	Distal Intergenic	72535177	72535577	-8814	chr6	72544391	72562983	18593	1	12332	ENSMUST00000071044.12
Nfkbia	Myoepithelial	0.271895	0.936931	No	Opening	Distal Intergenic	55464419	55464819	26991	chr12	55490407	55491810	1404	2	18035	ENSMUST00000219869.1
Plxnc1	Myoepithelial	0.271344	0.957156	No	Opening	Distal Intergenic	94991247	94991647	-46412	chr10	94790866	94944835	153970	2	54712	ENSMUST00000099337.4
Tor1b	Myoepithelial	0.265437	0.966008	No	Opening	Distal Intergenic	30942717	30943117	-9842	chr2	30952959	30959015	6057	1	30934	ENSMUST00000028199.11
Cmah	Myoepithelial	0.261529	0.969565	No	Opening	Distal Intergenic	24491284	24491684	-9841	chr13	24501525	24705198	203674	1	193385	ENSMUST00000238974.1
Eps8	Myoepithelial	0.259715	0.978151	No	Opening	Distal Intergenic	137688077	137688477	-33201	chr6	137517071	137654876	137806	2	13860	ENSMUST00000132920.7
Sulf2	Myoepithelial	0.257127	0.950889	No	Opening	Distal Intergenic	166165184	166165584	-9521	chr2	166073914	166155663	81750	2	72043	ENSMUST00000146497.8
Mapk3	Myoepithelial	0.254236	0.951721	No	Opening	Distal Intergenic	126754853	126755253	-4348	chr7	126759601	126764845	5245	1	26417	ENSMUST00000050201.10
Btg2	Myoepithelial	0.247567	0.855792	No	Opening	Distal Intergenic	134092980	134093380	-13860	chr1	134075170	134079120	3951	2	12227	ENSMUST00000020692.6
Tnfaip3	Myoepithelial	0.24678	0.984974	No	Opening	Distal Intergenic	19062286	19062686	-46629	chr10	19008266	19015657	7392	2	21929	ENSMUST00000122863.1
Eps15	Myoepithelial	0.246594	0.977224	No	Opening	Distal Intergenic	109267335	109267735	-12533	chr4	109280268	109387817	107550	1	13858	ENSMUST00000102729.9
Znrf2	Myoepithelial	0.242746	0.946604	No	Opening	Distal Intergenic	54782018	54782418	-34498	chr6	54816916	54893500	76585	1	387524	ENSMUST00000079869.12
Btg2	Myoepithelial	0.242696	0.949077	No	Opening	Distal Intergenic	134069615	134070015	9105	chr1	134075170	134079120	3951	2	12227	ENSMUST00000020692.6
Atp2b1	Myoepithelial	0.240471	0.969866	No	Opening	Distal Intergenic	99047378	99047778	28341	chr10	99019037	99022933	3897	1	67972	ENSMUST00000218419.1
Plin2	Myoepithelial	0.239062	0.96205	No	Opening	Distal Intergenic	86685643	86686043	-15583	chr4	86656565	86670060	13496	2	11520	ENSMUST00000000466.12
Lmo1	Myoepithelial	0.235996	0.913407	No	Opening	Distal Intergenic	109190664	109191064	-15457	chr7	109138675	109175207	36533	2	109594	ENSMUST00000207178.1
Pik3c2a	Myoepithelial	0.234109	0.979412	No	Opening	Distal Intergenic	116456874	116457274	-13425	chr7	116339727	116443449	103723	2	18704	ENSMUST00000206219.1
Capg	Myoepithelial	0.227974	0.903777	No	Opening	Distal Intergenic	72512315	72512715	-31676	chr6	72544391	72562983	18593	1	12332	ENSMUST00000071044.12
Tlr2	Myoepithelial	0.219243	0.961853	No	Opening	Distal Intergenic	83876091	83876491	31088	chr3	83900332	83907579	7248	2	229473	ENSMUST00000199411.4
Lamp2	Myoepithelial	0.214806	0.990132	No	Opening	Distal Intergenic	38487545	38487945	-31091	chrX	38419507	38456454	36948	2	16784	ENSMUST00000061755.8
Gas7	Myoepithelial	0.213987	0.987798	No	Opening	Distal Intergenic	67428149	67428549	-26888	chr11	67455437	67683460	228024	1	14457	ENSMUST00000108681.7
Fam49b	Myoepithelial	0.212621	0.979493	No	Opening	Distal Intergenic	64073711	64074111	-13233	chr15	63939706	64060478	120773	2	223601	ENSMUST00000228908.1
Cd9	Myoepithelial	0.212531	0.94917	No	Opening	Distal Intergenic	125426436	125426836	36188	chr6	125462116	125463024	909	2	12527	ENSMUST00000140024.1
Zbtb18	Myoepithelial	0.204018	0.933163	No	Opening	Distal Intergenic	177479324	177479724	33503	chr1	177445821	177450764	4944	1	30928	ENSMUST00000077225.7
Plekho2	Myoepithelial	0.202754	0.971062	No	Opening	Distal Intergenic	65541677	65542077	20087	chr9	65557002	65562164	5163	2	102595	ENSMUST00000213652.1
BC005537	Myoepithelial	0.196967	0.989284	No	Opening	Distal Intergenic	24792411	24792811	-8846	chr13	24801657	24816197	14541	1	79555	ENSMUST00000019276.11
Cd9	Myoepithelial	0.195518	0.986279	No	Opening	Distal Intergenic	125443914	125444314	18710	chr6	125462116	125463024	909	2	12527	ENSMUST00000140024.1
Cxcl2	Myoepithelial	0.194726	0.981786	No	Opening	Distal Intergenic	90908960	90909360	5087	chr5	90903873	90905938	2066	1	20310	ENSMUST00000075433.7
Klf6	Myoepithelial	0.193785	0.97607	No	Opening	Distal Intergenic	5871364	5871764	6686	chr13	5864678	5866770	2093	1	23849	ENSMUST00000221734.1
Utp14b	Myoepithelial	0.192964	0.989284	No	Opening	Distal Intergenic	78725808	78726208	29152	chr1	78696656	78701289	4634	1	74205	ENSMUST00000148608.1
Cmah	Myoepithelial	0.191705	0.926905	No	Opening	Distal Intergenic	24482002	24482402	-19123	chr13	24501525	24705198	203674	1	193385	ENSMUST00000238974.1
Npl	Myoepithelial	0.186608	0.982989	No	Opening	Distal Intergenic	153564719	153565119	-14674	chr1	153503015	153550045	47031	2	74091	ENSMUST00000041874.8
Cited2	Myoepithelial	0.182188	0.973828	No	Opening	Distal Intergenic	17727899	17728299	4657	chr10	17723242	17723973	732	1	17684	ENSMUST00000218370.1
Spop	Myoepithelial	0.179795	0.932752	No	Opening	Distal Intergenic	95402714	95403114	-10966	chr11	95414080	95493406	79327	1	20747	ENSMUST00000107724.8
Fos	Myoepithelial	0.178454	0.976988	No	Opening	Distal Intergenic	85519583	85519983	44672	chr12	85474911	85476063	1153	1	14281	ENSMUST00000134311.1
Lgals3bp	Myoepithelial	0.167814	0.969866	No	Opening	Distal Intergenic	118379166	118379566	18585	chr11	118392751	118398151	5401	2	19039	ENSMUST00000144529.1
Laptm5	Myoepithelial	0.164255	0.979412	No	Opening	Distal Intergenic	130876074	130876474	-36651	chr4	130913125	130936141	23017	1	16792	ENSMUST00000151698.7
Fos	Myoepithelial	0.1633	0.94917	No	Opening	Distal Intergenic	85485760	85486160	10849	chr12	85474911	85476063	1153	1	14281	ENSMUST00000134311.1
Srsf9	Myoepithelial	0.161603	0.949077	No	Opening	Distal Intergenic	115319579	115319979	-7198	chr5	115327177	115333080	5904	1	108014	ENSMUST00000031513.13
Zbtb18	Myoepithelial	0.161602	0.990506	No	Opening	Distal Intergenic	177427877	177428277	-14074	chr1	177442351	177447237	4887	1	30928	ENSMUST00000195002.1
Ier5	Myoepithelial	0.160013	0.974963	No	Opening	Distal Intergenic	155122136	155122536	11486	chr1	155127874	155134022	6149	2	15064	ENSMUST00000191773.5
Nfkbia	Myoepithelial	0.158496	0.991199	No	Opening	Distal Intergenic	55505938	55506338	-13291	chr12	55489410	55492647	3238	2	18035	ENSMUST00000021413.8
Actr2	Myoepithelial	0.151089	0.984974	No	Opening	Distal Intergenic	20132945	20133345	-20032	chr11	20062304	20112913	50610	2	66713	ENSMUST00000000137.7
Dennd4a	Myoepithelial	0.149928	0.991849	No	Opening	Distal Intergenic	64784786	64785186	-26154	chr9	64811340	64919667	108328	1	102442	ENSMUST00000038890.5
Adgre5	Myoepithelial	0.14815	0.981676	No	Opening	Distal Intergenic	83757093	83757493	-15767	chr8	83723251	83741326	18076	2	26364	ENSMUST00000166939.7
Asap1	Myoepithelial	0.144807	0.982989	No	Opening	Distal Intergenic	64390644	64391044	-7725	chr15	64088541	64382919	294379	2	13196	ENSMUST00000110115.8
Cd83	Myoepithelial	0.144299	0.990506	No	Opening	Distal Intergenic	43818478	43818878	33293	chr13	43785185	43803128	17944	1	12522	ENSMUST00000221359.1
BC005537	Myoepithelial	0.140937	0.972394	No	Opening	Distal Intergenic	24786143	24786543	-15114	chr13	24801657	24816197	14541	1	79555	ENSMUST00000019276.11
Rfk	Myoepithelial	0.140447	0.981676	No	Opening	Distal Intergenic	17386394	17386794	-7249	chr19	17394043	17401349	7307	1	54391	ENSMUST00000025617.3
Tnfaip3	Myoepithelial	0.137577	0.988916	No	Opening	Distal Intergenic	19045989	19046389	-30332	chr10	19008266	19015657	7392	2	21929	ENSMUST00000122863.1
C5ar1	Myoepithelial	0.135389	0.990078	No	Opening	Distal Intergenic	16263016	16263416	-3476	chr7	16248550	16259540	10991	2	12273	ENSMUST00000209442.1
Hpcal1	Myoepithelial	0.134547	0.981676	No	Opening	Distal Intergenic	17664462	17664862	-25994	chr12	17690856	17791933	101078	1	53602	ENSMUST00000071858.4
Ctss	Myoepithelial	0.132659	0.990485	No	Opening	Distal Intergenic	95517482	95517882	-8904	chr3	95526786	95556400	29615	1	13040	ENSMUST00000015667.8
Wwp2	Myoepithelial	0.129941	0.989284	No	Opening	Distal Intergenic	107560426	107560826	9089	chr8	107551337	107557213	5877	1	66894	ENSMUST00000212993.1
Mmp19	Myoepithelial	0.128398	0.975363	No	Opening	Distal Intergenic	128779440	128779840	-11070	chr10	128790910	128799785	8876	1	58223	ENSMUST00000219404.1
Nav1	Myoepithelial	0.127677	0.976988	No	Opening	Distal Intergenic	135699165	135699565	-11060	chr1	135438848	135688105	249258	2	215690	ENSMUST00000190298.7
Sp1	Myoepithelial	0.1245	0.975363	No	Opening	Distal Intergenic	102399591	102399991	-6152	chr15	102406143	102408235	2093	1	20683	ENSMUST00000170884.7
Itpkb	Myoepithelial	0.123305	0.969866	No	Opening	Distal Intergenic	180312870	180313270	14914	chr1	180327174	180328184	1011	2	277333	ENSMUST00000192714.1
Gpbp1	Myoepithelial	0.121193	0.9933	No	Opening	Distal Intergenic	111406882	111407282	46100	chr13	111440672	111453382	12711	2	73274	ENSMUST00000143331.7
Plxnd1	Myoepithelial	0.120808	0.990531	No	Opening	Distal Intergenic	116010478	116010878	-15473	chr6	115954811	115995005	40195	2	67784	ENSMUST00000015511.14
Fos	Myoepithelial	0.12038	0.964305	No	Opening	Distal Intergenic	85455174	85455574	-18316	chr12	85473890	85477273	3384	1	14281	ENSMUST00000021674.6
Btg2	Myoepithelial	0.120121	0.969866	No	Opening	Distal Intergenic	134060776	134061176	17944	chr1	134075170	134079120	3951	2	12227	ENSMUST00000020692.6
Capg	Myoepithelial	0.119119	0.972244	No	Opening	Distal Intergenic	72538689	72539089	-5302	chr6	72544391	72562983	18593	1	12332	ENSMUST00000071044.12
Wipf1	Myoepithelial	0.118557	0.983437	No	Opening	Distal Intergenic	73538569	73538969	-8835	chr2	73429610	73529734	100125	2	215280	ENSMUST00000094681.10
Pfkp	Myoepithelial	0.115224	0.9933	No	Opening	Distal Intergenic	6688907	6689307	-40130	chr13	6579768	6648777	69010	2	56421	ENSMUST00000138703.7
Sertad1	Myoepithelial	0.111933	0.966533	No	Opening	Distal Intergenic	27490648	27491048	3273	chr7	27487375	27489507	2133	1	55942	ENSMUST00000135881.1
Laptm5	Myoepithelial	0.111787	0.977432	No	Opening	Distal Intergenic	130868031	130868431	-44694	chr4	130913125	130936141	23017	1	16792	ENSMUST00000151698.7
Ap1s2	Myoepithelial	0.109488	0.993878	No	Opening	Distal Intergenic	163885742	163886142	-22875	chrX	163909017	163933666	24650	1	108012	ENSMUST00000069041.14
Pepd	Myoepithelial	0.109211	0.993528	No	Opening	Distal Intergenic	34876786	34877186	-35193	chr7	34912379	35044708	132330	1	18624	ENSMUST00000075068.13
Pim1	Myoepithelial	0.108621	0.990485	No	Opening	Distal Intergenic	29514424	29514824	21017	chr17	29493407	29494964	1558	1	18712	ENSMUST00000234270.1
Ptprj	Myoepithelial	0.102569	0.990506	No	Opening	Distal Intergenic	90624994	90625394	-44347	chr2	90432889	90580647	147759	2	19271	ENSMUST00000168621.2
Lmo1	Myoepithelial	0.0941911	0.994949	No	Opening	Distal Intergenic	109206418	109206818	-31211	chr7	109138675	109175207	36533	2	109594	ENSMUST00000207178.1
Sirpa	Myoepithelial	0.0892913	0.981676	No	Opening	Distal Intergenic	129633389	129633789	12704	chr2	129620685	129628044	7360	1	19261	ENSMUST00000162764.1
Dab2	Myoepithelial	0.0876574	0.994966	No	Opening	Distal Intergenic	6293499	6293899	-5889	chr15	6299788	6435520	135733	1	13132	ENSMUST00000159552.1
Ankrd44	Myoepithelial	0.084555	0.995223	No	Opening	Distal Intergenic	54629067	54629467	28220	chr1	54649097	54657687	8591	2	329154	ENSMUST00000178156.7
Aldh9a1	Myoepithelial	0.0839649	0.987005	No	Opening	Distal Intergenic	167346179	167346579	-3412	chr1	167349991	167368532	18542	1	56752	ENSMUST00000028004.10
Ptprj	Myoepithelial	0.0827773	0.988264	No	Opening	Distal Intergenic	90612181	90612581	-31534	chr2	90432889	90580647	147759	2	19271	ENSMUST00000168621.2
Adgrg1	Myoepithelial	0.0788834	0.993439	No	Opening	Distal Intergenic	94956022	94956422	-18329	chr8	94974751	95005804	31054	1	14766	ENSMUST00000211850.1
Igfbp4	Myoepithelial	0.0775335	0.989284	No	Opening	Distal Intergenic	99060371	99060771	13060	chr11	99047311	99051812	4502	1	16010	ENSMUST00000140772.1
Spop	Myoepithelial	0.075838	0.99008	No	Opening	Distal Intergenic	95403787	95404187	-9893	chr11	95414080	95493406	79327	1	20747	ENSMUST00000107724.8
Shroom3	Myoepithelial	0.0731795	0.981676	No	Opening	Distal Intergenic	92967137	92967537	5098	chr5	92962039	92964790	2752	1	27428	ENSMUST00000172752.1
Cd9	Myoepithelial	0.0686113	0.981786	No	Opening	Distal Intergenic	125422025	125422425	40599	chr6	125462116	125463024	909	2	12527	ENSMUST00000140024.1
Cited2	Myoepithelial	0.0642602	0.990721	No	Opening	Distal Intergenic	17752994	17753394	29752	chr10	17723242	17723973	732	1	17684	ENSMUST00000218370.1
Ccrl2	Myoepithelial	0.0569859	0.994949	No	Opening	Distal Intergenic	111072140	111072540	-14621	chr9	111054832	111057519	2688	2	54199	ENSMUST00000199839.4
Mmp19	Myoepithelial	0.0558886	0.994949	No	Opening	Distal Intergenic	128780294	128780694	-10216	chr10	128790910	128799785	8876	1	58223	ENSMUST00000219404.1
Tsc22d3	Myoepithelial	0.0555254	0.990506	No	Opening	Distal Intergenic	140520228	140520628	22040	chrX	140539528	140542668	3141	2	14605	ENSMUST00000112995.2
Cytip	Myoepithelial	0.0549299	0.993643	No	Opening	Distal Intergenic	58106783	58107183	49614	chr2	58134066	58156797	22732	2	227929	ENSMUST00000131443.7
Nfkbia	Myoepithelial	0.0496811	0.995934	No	Opening	Distal Intergenic	55473778	55474178	17632	chr12	55490407	55491810	1404	2	18035	ENSMUST00000219869.1
Lifr	Myoepithelial	0.0494471	0.99733	No	Opening	Distal Intergenic	7047911	7048311	-42303	chr15	7090614	7164566	73953	1	16880	ENSMUST00000228723.1
Atp6ap2	Myoepithelial	0.0405544	0.997108	No	Opening	Distal Intergenic	12570304	12570704	-17097	chrX	12587801	12596581	8781	1	70495	ENSMUST00000137277.1
Snx5	Myoepithelial	0.0402274	0.995934	No	Opening	Distal Intergenic	144238220	144238620	14057	chr2	144251116	144252677	1562	2	69178	ENSMUST00000125285.1
Ralgps2	Myoepithelial	0.0397856	0.9933	No	Opening	Distal Intergenic	156781137	156781537	32031	chr1	156808830	156813568	4739	2	78255	ENSMUST00000189208.1
Vim	Myoepithelial	0.0395899	0.997377	No	Opening	Distal Intergenic	13583696	13584096	4327	chr2	13579369	13582478	3110	1	22352	ENSMUST00000148248.2
Aff3	Myoepithelial	0.0390863	0.996456	No	Opening	Distal Intergenic	38695944	38696344	-30989	chr1	38535159	38664955	129797	2	16764	ENSMUST00000134963.1
Wipf1	Myoepithelial	0.03411	0.99744	No	Opening	Distal Intergenic	73547272	73547672	-17538	chr2	73429610	73529734	100125	2	215280	ENSMUST00000094681.10
Nfkbia	Myoepithelial	0.03213	0.993229	No	Opening	Distal Intergenic	55466286	55466686	25124	chr12	55490407	55491810	1404	2	18035	ENSMUST00000219869.1
Fcgr3	Myoepithelial	0.0320818	0.9933	No	Opening	Distal Intergenic	171044526	171044926	13128	chr1	171051174	171058054	6881	2	14131	ENSMUST00000168817.1
Atp13a3	Myoepithelial	0.030339	0.995934	No	Opening	Distal Intergenic	30416101	30416501	-10126	chr16	30362579	30405975	43397	2	224088	ENSMUST00000229616.1
Adgre5	Myoepithelial	0.0299012	0.99406	No	Opening	Distal Intergenic	83773065	83773465	-31739	chr8	83723251	83741326	18076	2	26364	ENSMUST00000166939.7
Plin2	Myoepithelial	0.0278641	0.997482	No	Opening	Distal Intergenic	86696831	86697231	-26771	chr4	86656565	86670060	13496	2	11520	ENSMUST00000000466.12
Zcchc24	Myoepithelial	0.0275032	0.995934	No	Opening	Distal Intergenic	25800170	25800570	-31131	chr14	25711642	25769039	57398	2	71918	ENSMUST00000069180.7
Gapvd1	Myoepithelial	0.0225051	0.997482	No	Opening	Distal Intergenic	34639237	34639637	19655	chr2	34619582	34623919	4338	1	227743	ENSMUST00000129633.1
Abca1	Myoepithelial	0.016199	0.995857	No	Opening	Distal Intergenic	53196089	53196489	-36194	chr4	53030787	53159895	129109	2	11303	ENSMUST00000030010.3
Cd9	Myoepithelial	0.0157161	0.99581	No	Opening	Distal Intergenic	125425376	125425776	37248	chr6	125462116	125463024	909	2	12527	ENSMUST00000140024.1
Slc11a1	Myoepithelial	0.0125331	0.996256	No	Opening	Distal Intergenic	74386674	74387074	3074	chr1	74383600	74385197	1598	1	18173	ENSMUST00000134189.1
Sertad1	Myoepithelial	0.0115269	0.997482	No	Opening	Distal Intergenic	27481579	27481979	-4931	chr7	27486910	27490316	3407	1	55942	ENSMUST00000008528.7
Znrf2	Myoepithelial	0.010715	0.999665	No	Opening	Distal Intergenic	54809527	54809927	-6989	chr6	54816916	54893500	76585	1	387524	ENSMUST00000079869.12
Fam102b	Myoepithelial	0.0100355	0.99977	No	Opening	Distal Intergenic	109030770	109031170	-3163	chr3	108970997	109027607	56611	2	329739	ENSMUST00000171143.1
Mmp2	Myoepithelial	0.0030179	0.999799	No	Opening	Distal Intergenic	92783942	92784342	-42949	chr8	92827291	92853420	26130	1	17390	ENSMUST00000034187.8
Hpcal1	Myoepithelial	0.00053767	0.999843	No	Opening	Distal Intergenic	17668800	17669200	-21656	chr12	17690856	17791933	101078	1	53602	ENSMUST00000071858.4
Mmp2	Myoepithelial	8.77913e-05	0.999949	No	Opening	Distal Intergenic	92818136	92818536	-8755	chr8	92827291	92853420	26130	1	17390	ENSMUST00000034187.8
Apobec1	Myoepithelial	0.675439	0.936931	No	Opening	5' UTR	122591034	122591434	8693	chr6	122577799	122600127	22329	2	11810	ENSMUST00000112587.10
Skp1a	Myoepithelial	1.82182	0.684509	Yes	Opening	3' UTR	52252762	52253162	15898	chr11	52236864	52246052	9189	1	21402	ENSMUST00000116595.2
Iqgap2	Myoepithelial	1.01077	0.888869	Yes	Opening	3' UTR	95961160	95961560	23290	chr13	95961163	95984850	23688	2	75209	ENSMUST00000182180.1
Tnfaip3	Myoepithelial	1.00132	0.876716	Yes	Opening	3' UTR	19002286	19002686	6159	chr10	19007267	19008845	1579	2	21929	ENSMUST00000154749.1
Wipf1	Myoepithelial	0.459963	0.933718	No	Opening	3' UTR	73431927	73432327	20383	chr2	73444452	73452710	8259	2	215280	ENSMUST00000151939.1
Rgs1	Myoepithelial	0.435553	0.963822	No	Opening	3' UTR	144244928	144245328	3699	chr1	144244673	144249027	4355	2	50778	ENSMUST00000167812.1
Itpripl2	Myoepithelial	0.374803	0.9102	No	Opening	3' UTR	118488023	118488423	3552	chr7	118485111	118491975	6865	2	319622	ENSMUST00000178344.2
Esco1	Myoepithelial	0.331812	0.953441	No	Opening	3' UTR	10532939	10533339	-20447	chr18	10553786	10558837	5052	1	381157	ENSMUST00000173261.1
Itgb2	Myoepithelial	0.262441	0.969866	No	Opening	3' UTR	77548618	77549018	18238	chr10	77530380	77565708	35329	1	16414	ENSMUST00000153541.1
Lyl1	Myoepithelial	0.184951	0.972036	No	Opening	3' UTR	84705291	84705691	3510	chr8	84701781	84704155	2375	1	17095	ENSMUST00000238338.1
Klf6	Myoepithelial	0.0812415	0.987019	No	Opening	3' UTR	5869846	5870246	5168	chr13	5864678	5866770	2093	1	23849	ENSMUST00000221734.1
Lifr	Myoepithelial	0.056521	0.990506	No	Opening	3' UTR	7194170	7194570	28499	chr15	7212191	7223069	10879	2	268780	ENSMUST00000160314.1
Hexim1	Myoepithelial	0.0523283	0.9933	No	Opening	3' UTR	103112084	103112484	-3747	chr11	103116231	103119725	3495	1	192231	ENSMUST00000053063.6
Zfp36	Myoepithelial	0.0265273	0.99406	No	Opening	3' UTR	28376433	28376833	3420	chr7	28376784	28380253	3470	2	22695	ENSMUST00000051241.6
Ednrb	Myoepithelial	0.0125882	0.99978	No	Opening	3' UTR	103815559	103815959	27736	chr14	103814728	103843695	28968	2	13618	ENSMUST00000227824.1

## Sheet: S11B
DEG in U1_wt	Cluster	Percent Cells (3M)
Rasgrp3	Epi-C11	0.667
Ifi27l2a	Epi-C11	1
H2-Eb1	Epi-C11	0.333
H2-D1	Epi-C11	1
H2-K1	Epi-C11	1
Dennd1c	Epi-C11	0.333
Spi1	Epi-C11	0.333
H2-Aa	Epi-C11	0.333
Cd52	Epi-C11	0.333
H2-Ab1	Epi-C11	0.333
Kctd12	Epi-C11	0.333
Cytip	Epi-C11	0.333
Rnpepl1	Epi-C11	1
AI662270	Epi-C11	0.333
Cd9	Epi-C11	1
Cd74	Epi-C11	1
Dock8	Epi-C11	0.333
Ptpra	Epi-C11	1
Cd53	Epi-C11	0.333
Ctss	Epi-C11	0.333
Ap2m1	Epi-C11	0.333
Klf2	Epi-C11	1
Arpc3	Epi-C11	1
Rac2	Epi-C11	0.333
Ier2	Epi-C11	1
Sel1l	Epi-C11	0.667
Cebpb	Epi-C11	1
Il6ra	Epi-C11	0.333
Plek	Epi-C11	0.333
Rel	Epi-C11	0.667
Selplg	Epi-C11	0.333
Serinc3	Epi-C11	1
Nr1h2	Epi-C11	0.333
Ier5	Epi-C11	1
Taok3	Epi-C11	0.667
Fermt3	Epi-C11	0.333
Trabd	Epi-C11	0.667
H2-T23	Epi-C11	0.667
Ranbp10	Epi-C11	0.667
Srgn	Epi-C11	0.333
Mcur1	Epi-C11	0.667
Crip1	Epi-C11	0.333
Rgs1	Epi-C11	0.333
Rell1	Epi-C11	0.667
Grn	Epi-C11	1
Pfkp	Epi-C11	0.333
Skp1a	Epi-C11	0.333
Rilpl2	Epi-C11	0.333
Pik3c2a	Epi-C11	0.333
Pim1	Epi-C11	0.667
Fuca1	Epi-C11	1
Gltp	Epi-C11	0.667
Cd48	Epi-C11	0.333
Pla2g4a	Epi-C11	0.667
Mtpn	Epi-C11	0.333
Ptpn6	Epi-C11	0.333
Atp6v0a1	Epi-C11	0.333
Qars	Epi-C11	1
Snx5	Epi-C11	0.333
Colgalt1	Epi-C11	0.333
Naa60	Epi-C11	0.667
Rin2	Epi-C11	0.333
Vim	Epi-C11	1
Psenen	Epi-C11	0.333
Dock2	Epi-C11	0.333
Marcks	Epi-C11	0.667
Fxyd5	Epi-C11	0.333
Snrpa	Epi-C11	0.333
Ehd4	Epi-C11	0.333
Coro1c	Epi-C11	0.333
Mmp19	Epi-C11	0.333
Vps13c	Epi-C11	0.333
Itsn1	Epi-C11	0.333
Crlf2	Epi-C11	0.667
Lamp2	Epi-C11	1
Gpx1	Epi-C11	0.667
Dleu2	Epi-C11	0.333
Bst2	Epi-C11	0.667
Pld4	Epi-C11	0.333
Sertad1	Epi-C11	1
Arhgdib	Epi-C11	0.333
St8sia4	Epi-C11	0.333
Agpat3	Epi-C11	0.667
B4galt1	Epi-C11	0.667
Afg3l2	Epi-C11	0.667
Pepd	Epi-C11	0.667
Tor1b	Epi-C11	0.667
Tmem168	Epi-C11	0.667
Rps19bp1	Epi-C11	1
Lgals3bp	Epi-C11	0.667
Hprt	Epi-C11	0.667
Mapre2	Epi-C11	0.667
Aamp	Epi-C11	0.667
Ufl1	Epi-C11	0.667
Adgrg1	Epi-C11	0.333
Ikbkb	Epi-C11	0.667
Frmd4a	Epi-C11	0.333
Arpc1b	Epi-C11	1
Pkn1	Epi-C11	0.333
Npc2	Epi-C11	0.667
Selenot	Epi-C11	0.667
Fos	Epi-C11	1
Adam17	Epi-C11	0.333
Vsir	Epi-C11	0.333
Cyba	Epi-C11	1
Fam117b	Epi-C11	0.333
Pim3	Epi-C11	0.333
Parp14	Epi-C11	0.667
Cited2	Epi-C11	0.667
Coro1a	Epi-C11	0.333
Atp5c1	Epi-C11	1
Ctsh	Epi-C11	0.333
Sri	Epi-C11	0.333
Il10rb	Epi-C11	0.667
Eps8	Epi-C11	0.333
Cybb	Epi-C11	0.333
Lgmn	Epi-C11	0.333
Srsf9	Epi-C11	0.667
Tmcc3	Epi-C11	0.333
Gns	Epi-C11	0.667
Lats2	Epi-C11	0.333
Nfkbiz	Epi-C11	0.333
Ssbp3	Epi-C11	0.333
Atf6	Epi-C11	0.333
Gas2l1	Epi-C11	0.333
Rcn3	Epi-C11	1
Cep83	Epi-C11	0.667
Arhgdia	Epi-C11	1
Laptm5	Epi-C11	0.333
Sgpl1	Epi-C11	0.333
Hcls1	Epi-C11	0.333
Gpbp1	Epi-C11	0.667
Wtap	Epi-C11	0.333
Lamtor1	Epi-C11	0.333
Itgb2	Epi-C11	0.333
Commd7	Epi-C11	0.333
Cmah	Epi-C11	0.333
Ifngr1	Epi-C11	0.333
Tmem50a	Epi-C11	0.667
Dusp1	Epi-C11	1
Btg2	Epi-C11	1
Rab5c	Epi-C11	0.667
Rbpj	Epi-C11	0.333
Tcof1	Epi-C11	0.667
Timm9	Epi-C11	0.333
Plekho2	Epi-C11	0.333
Cenpb	Epi-C11	0.667
Tapbp	Epi-C11	1
Dnajc21	Epi-C11	0.333
Sppl2a	Epi-C11	0.333
Cd83	Epi-C11	0.333
Syk	Epi-C11	0.333
Nipsnap3b	Epi-C11	0.333
Atp13a3	Epi-C11	0.667
Ctdsp2	Epi-C11	0.333
Slc29a1	Epi-C11	0.667
Selenop	Epi-C11	0.667
Rab9	Epi-C11	0.333
Sp1	Epi-C11	0.667
S100a4	Epi-C11	0.333
Ppp4c	Epi-C11	0.667
H2-DMa	Epi-C11	0.667
Suz12	Epi-C11	0.667
Armcx3	Epi-C11	0.333
Fcgrt	Epi-C11	0.667
Zc3h10	Epi-C11	0.333
Atp6v0b	Epi-C11	0.667
Mob1a	Epi-C11	0.667
Ctsb	Epi-C11	1
Arpc4	Epi-C11	1
Cd81	Epi-C11	1
Pan3	Epi-C11	0.667
Lmo1	Epi-C11	1
Arpc2	Epi-C11	1
Ehd2	Epi-C11	1
Tlr2	Epi-C11	0.667
Plin2	Epi-C11	0.667
Atp2b1	Epi-C11	0.333
Gmfg	Epi-C11	0.333
Psme2	Epi-C11	1
Dctn3	Epi-C11	0.667
Taf10	Epi-C11	1
Klf6	Epi-C11	1
Hpcal1	Epi-C11	0.333
Setd2	Epi-C11	0.333
Gapvd1	Epi-C11	0.667
Thoc1	Epi-C11	0.667
Aldh9a1	Epi-C11	0.333
Ankrd44	Epi-C11	0.333
Itpripl2	Epi-C11	0.667
Wsb2	Epi-C11	0.333
Wfdc17	Epi-C11	0.333
Pink1	Epi-C11	0.667
Lims1	Epi-C11	0.667
Scamp2	Epi-C11	0.333
BC005537	Epi-C11	0.667
Yipf5	Epi-C11	0.667
Pitpna	Epi-C11	0.667
Ifih1	Epi-C11	0.333
Smo	Epi-C11	0.667
Nemf	Epi-C11	0.667
Rtf2	Epi-C11	0.333
Sgms1	Epi-C11	0.333
Tmcc1	Epi-C11	0.667
Nfkbia	Epi-C11	1
Inpp4a	Epi-C11	0.333
Mmp2	Epi-C11	0.667
Mrps9	Epi-C11	0.667
Ube2f	Epi-C11	0.333
Wnk1	Epi-C11	0.667
Lyn	Epi-C11	0.333
Tomm22	Epi-C11	1
Prcp	Epi-C11	0.333
Smarcd2	Epi-C11	0.333
Mrps18b	Epi-C11	0.333
Ccrl2	Epi-C11	0.333
Osbpl9	Epi-C11	0.333
Chmp4b	Epi-C11	0.667
Usp9x	Epi-C11	0.333
Asap1	Epi-C11	0.333
Diaph1	Epi-C11	0.333
Lsp1	Epi-C11	0.333
Ostf1	Epi-C11	0.333
Blvrb	Epi-C11	0.333
Pea15a	Epi-C11	0.333
Unc93b1	Epi-C11	0.333
Ncoa3	Epi-C11	0.667
Sgta	Epi-C11	0.667
Utp14b	Epi-C11	0.333
Lama5	Epi-C11	0.333
Ap4m1	Epi-C11	0.333
Wwp2	Epi-C11	0.667
Dgkd	Epi-C11	0.333
Rab14	Epi-C11	1
Pcyt1a	Epi-C11	0.333
Ilf3	Epi-C11	0.333
Abca1	Epi-C11	0.333
Creg1	Epi-C11	0.333
Zfp36	Epi-C11	1
Nfatc2	Epi-C11	0.333
Lifr	Epi-C11	0.667
Pdxk	Epi-C11	0.333
Ehd1	Epi-C11	0.333
Gsk3a	Epi-C11	0.667
Lemd3	Epi-C11	0.333
Pias1	Epi-C11	0.333
Actr2	Epi-C11	0.333
Metrnl	Epi-C11	0.333
Igfbp4	Epi-C11	0.333
Atp6ap2	Epi-C11	0.667
Ahcyl1	Epi-C11	0.667
Mapk3	Epi-C11	0.667
Pdap1	Epi-C11	0.667
Ap2a2	Epi-C11	0.333
Ctsa	Epi-C11	0.333
Fgfr2	Epi-C11	0.667
Cep350	Epi-C11	0.333
Fam49b	Epi-C11	0.333
Serinc1	Epi-C11	1
Shroom3	Epi-C11	0.333
Samhd1	Epi-C11	0.667
Snx3	Epi-C11	1
Ftl1	Epi-C11	1
Ptpn18	Epi-C11	0.333
Hivep2	Epi-C11	0.333
Cmtm7	Epi-C11	0.333
Rbm47	Epi-C11	0.333
Ptpa	Epi-C11	0.333
Cltc	Epi-C11	0.667
Rfk	Epi-C11	0.333
Cdkn1a	Epi-C11	0.667
Ddx23	Epi-C11	0.333
Tet3	Epi-C11	0.333
Mier1	Epi-C11	0.667
Fis1	Epi-C11	0.667
Sft2d2	Epi-C11	0.333
Cst3	Epi-C11	1
Man2b1	Epi-C11	0.333
Cetn3	Epi-C11	1
Myo1e	Epi-C11	0.333
Capg	Epi-C11	0.667
Rnf130	Epi-C11	0.667
Ap1b1	Epi-C11	0.333
Arl8a	Epi-C11	0.333
Vamp8	Epi-C11	1
Eps15	Epi-C11	0.333
Skap2	Epi-C11	0.333
Sat1	Epi-C11	0.667
Ctsz	Epi-C11	0.667
Trafd1	Epi-C11	0.667
Rab11b	Epi-C11	1
Lipa	Epi-C11	0.333
Adgre5	Epi-C11	0.333
Hspa1a	Epi-C11	1
Mtln	Epi-C11	0.333
Spop	Epi-C11	0.667
Txnip	Epi-C11	0.667
Mbnl2	Epi-C11	1
Mrps5	Epi-C11	0.333
Gas7	Epi-C11	0.333
Bloc1s2	Epi-C11	0.333
Mphosph8	Epi-C11	0.333
Relch	Epi-C11	0.333
Atp6v0e	Epi-C11	0.667
Rab8b	Epi-C11	0.333
Tfrc	Epi-C11	0.333
Rap1b	Epi-C11	1
Erap1	Epi-C11	0.667
Pltp	Epi-C11	1
Tgfb1	Epi-C11	0.333
Ctsc	Epi-C11	0.333

## Sheet: S11C
DEG in U1_wt	Cluster	average log2 gene expression fold change	Percent (1)	Percent (2)	P-value	Adj. P-value
Cd74	Epi-C11	4.48948	0.995	0.438	0	0
H2-Ab1	Epi-C11	3.70517	0.962	0.247	0	0
H2-Eb1	Epi-C11	3.51352	0.973	0.186	0	0
H2-Aa	Epi-C11	3.23063	0.948	0.184	0	0
Ccl2	Epi-C11	2.58506	0.668	0.109	6.3e-135	1.37e-130
Ccl7	Epi-C11	2.27996	0.455	0.058	3.99e-100	8.67e-96
H2-K1	Epi-C11	2.25701	1	0.987	0	0
H2-D1	Epi-C11	2.08709	1	0.994	0	0
H2-T23	Epi-C11	1.45157	0.962	0.848	9.7e-185	2.11e-180
H2-DMb1	Epi-C11	1.17407	0.704	0.295	4.79e-149	1.04e-144
H2-DMa	Epi-C11	1.11203	0.581	0.107	2.63e-156	5.72e-152
Lmo1	Epi-C11	1.11203	0.83	0.281	5.39e-96	1.17e-91
Tapbp	Epi-C11	0.857155	0.844	0.685	1.33e-78	2.9e-74
Bst2	Epi-C11	0.838654	0.666	0.432	6.57e-51	1.43e-46
Pltp	Epi-C11	0.774445	0.699	0.265	2.49e-53	5.41e-49
Samhd1	Epi-C11	0.759622	0.608	0.486	1.93e-41	4.21e-37
Pim1	Epi-C11	0.624779	0.545	0.392	3.32e-22	7.21e-18
Vim	Epi-C11	0.58521	0.827	0.442	4.67e-29	1.02e-24
Mmp2	Epi-C11	0.570798	0.499	0.209	2.37e-29	5.16e-25
Psme2	Epi-C11	0.531212	0.784	0.693	5.6e-26	1.22e-21
Parp14	Epi-C11	0.523912	0.323	0.17	3.42e-37	7.43e-33
Rcn3	Epi-C11	0.479861	0.518	0.237	1.52e-23	3.31e-19
Cebpb	Epi-C11	0.390576	0.997	0.959	7.35e-17	1.6e-12
Trafd1	Epi-C11	0.378317	0.474	0.434	4.56e-15	9.92e-11
Erap1	Epi-C11	0.368616	0.351	0.254	4.05e-22	8.8e-18
Ftl1	Epi-C11	0.361367	0.997	0.998	1.37e-22	2.97e-18
Lgals3bp	Epi-C11	0.344692	0.299	0.184	6.67e-26	1.45e-21
Gfra2	Epi-C11	0.339855	0.353	0.211	1.75e-09	3.8e-05
Dpysl2	Epi-C11	0.318292	0.422	0.22	4.78e-12	1.04e-07
Sertad1	Epi-C11	0.315877	0.849	0.844	5.54e-08	0.0012051
Apobec1	Epi-C11	0.299801	0.26	0.118	1.3e-18	2.83e-14
Marcks	Epi-C11	0.279401	0.773	0.618	8.21e-10	1.78e-05
Adgrg1	Epi-C11	0.266765	0.499	0.46	1.44e-08	0.000313352
Ehd2	Epi-C11	0.253352	0.427	0.315	2.28e-10	4.95e-06
Diaph1	Epi-C11	-0.266117	0.162	0.445	3.68e-16	8.01e-12
Osbpl9	Epi-C11	-0.28958	0.255	0.539	1.52e-17	3.31e-13
Lipa	Epi-C11	-0.319699	0.093	0.262	8.71e-14	1.89e-09
Sppl2a	Epi-C11	-0.331425	0.271	0.548	3.26e-15	7.08e-11
Atp13a3	Epi-C11	-0.336465	0.356	0.598	9.43e-13	2.05e-08
Fuca1	Epi-C11	-0.36182	0.312	0.526	4.29e-11	9.33e-07
Rnf130	Epi-C11	-0.414996	0.436	0.737	4e-28	8.7e-24
Cd81	Epi-C11	-0.416902	0.94	0.941	7.35e-06	0.159866
Prr13	Epi-C11	-0.419287	0.277	0.617	7.1e-30	1.54e-25
Ptpn18	Epi-C11	-0.427903	0.101	0.418	1.52e-30	3.3e-26
Dctn3	Epi-C11	-0.441822	0.463	0.708	1.67e-21	3.63e-17
Rbm47	Epi-C11	-0.443376	0.074	0.423	6.78e-40	1.47e-35
Sulf2	Epi-C11	-0.452391	0.019	0.32	1.09e-42	2.38e-38
Nfkbia	Epi-C11	-0.452475	0.795	0.873	1.59e-06	0.0344928
Ube2f	Epi-C11	-0.46035	0.304	0.629	1.15e-29	2.5e-25
Ehd4	Epi-C11	-0.489756	0.066	0.434	4.53e-40	9.84e-36
Plin2	Epi-C11	-0.505206	0.288	0.539	3.47e-18	7.55e-14
Atp2b1	Epi-C11	-0.521136	0.556	0.647	4.78e-09	0.000103989
Arpc1b	Epi-C11	-0.584335	0.6	0.79	3.27e-24	7.12e-20
Ctsh	Epi-C11	-0.800033	0.474	0.719	2.39e-31	5.19e-27
Cytip	Epi-C11	-1.06406	0.022	0.366	1.02e-54	2.22e-50
Hspa1a	Epi-C11	-1.08405	0.745	0.808	1.38e-17	3.01e-13
Ier5	Epi-C11	-1.24051	0.721	0.88	1.25e-47	2.71e-43
Klf6	Epi-C11	-1.31531	0.83	0.912	9e-41	1.96e-36
Crip1	Epi-C11	-1.50119	0.49	0.657	3.96e-21	8.6e-17
Ccnd1	Epi-C11	-1.56924	0.093	0.564	7.51e-78	1.63e-73
Cd14	Epi-C11	-1.6642	0.047	0.449	2.35e-64	5.11e-60
Serinc3	Epi-C11	-1.68859	0.534	0.857	4.15e-96	9.01e-92
Glul	Epi-C11	-2.235	0.134	0.568	3.92e-65	8.53e-61
Lgals3	Epi-C11	-2.23923	0.082	0.503	4.33e-68	9.4e-64
