# Supplementary material for: Single-cell analysis of gene regulatory networks in the mammary glands of P4HA1-knockout mice
Source: PLoS Genet. 2025 Jul 22;21(7):e1011505. doi: 10.1371/journal.pgen.1011505 (PMC12310035; doi:10.1371/journal.pgen.1011505)
Supplement: S12 Table — (XLSX) [file pgen.1011505.s020.xlsx]

## Sheet: Table_legend
S12 Table: Significantly different regulon TFs and DEGs in subcluster U1_wt of the 5Ht mice are differentially expressed between human TNBC and normal samples from the external microarray datasets.
S12A: Significantly different regulon TFs in subcluster U1_wt of the 5Ht mice that are differentially expressed between TNBC and normal samples from the external dataset GSE65194
S12B: Significantly different regulon TFs in subcluster U1_wt of the 5Ht mice that are differentially expressed between TNBC and normal samples from the external dataset GSE45827
S12C: DEGs in subcluster U1_wt of the 5Ht mice that are differentially expressed between TNBC and normal samples from the external dataset GSE65194
S12D: DEGs in subcluster U1_wt of the 5Ht mice that are differentially expressed between TNBC and normal samples from the external dataset GSE45827
GSE65194: https://www.ncbi.nlm.nih.gov/geo/query/acc.cgi?acc=GSE65194
GSE45827: https://www.ncbi.nlm.nih.gov/geo/query/acc.cgi?acc=GSE45827

## Sheet: S12A
Dataset: GSE65194
Significant Regulon TF	Gene.title	logFC	P.Value	adj.P.Val
Arid5b	AT-rich interaction domain 5B	-0.701224	0.017	0.0292
Atf3	activating transcription factor 3	1.26145	0.0124	0.022
Bcl6	B-cell CLL/lymphoma 6	-1.42652	9.01e-06	3.48e-05
Bhlhe41	basic helix-loop-helix family member e41	-1.74161	0.0029	0.00598
E2f8	E2F transcription factor 8	3.56659	1.51e-14	6.29e-13
Elf3	E74 like ETS transcription factor 3	1.4796	0.00459	0.00902
Elk3	ELK3, ETS transcription factor	-0.723934	0.00877	0.0162
Foxk1	forkhead box K1	0.713064	0.00516	0.01
Gata3	GATA binding protein 3	-2.41296	0.000578	0.00142
Hic1	hypermethylated in cancer 1	-1.79976	5.15e-12	1.09e-10
Hivep1	human immunodeficiency virus type I enhancer binding protein 1	1.79121	2.43e-11	4.32e-10
Hltf	helicase like transcription factor	2.52169	3.61e-11	6.13e-10
Irf1	interferon regulatory factor 1	2.16579	0.000571	0.0014
Irf5	interferon regulatory factor 5	0.614908	0.00697	0.0131
Irf7	interferon regulatory factor 7	1.58553	0.00257	0.00538
Irf8	interferon regulatory factor 8	1.12579	0.0133	0.0235
Irf9	interferon regulatory factor 9	2.01212	9e-07	4.54e-06
Jun	Jun proto-oncogene, AP-1 transcription factor subunit	0.911629	0.0184	0.0315
Jund	JunD proto-oncogene, AP-1 transcription factor subunit	-0.734552	0.000136	0.000389
Klf2	Kruppel like factor 2	-1.28204	2.57e-05	8.81e-05
Klf6	Kruppel like factor 6	2.25232	7.41e-07	3.83e-06
Kmt2b	lysine methyltransferase 2B	1.58324	9.19e-08	6.11e-07
Maf	MAF bZIP transcription factor	-1.32815	1.06e-05	4.04e-05
Mbnl2	muscleblind like splicing regulator 2	0.928024	0.0045	0.00887
Mitf	melanogenesis associated transcription factor	-1.59097	2.38e-05	8.23e-05
Msx1	msh homeobox 1	-1.93274	7.35e-07	3.8e-06
Mtf2	metal response element binding transcription factor 2	1.7872	3.91e-14	1.43e-12
Nfat5	nuclear factor of activated T-cells 5	0.946031	0.0073	0.0137
Nfatc1	nuclear factor of activated T-cells 1	-1.67348	0.00129	0.00291
Nfatc4	nuclear factor of activated T-cells 4	-2.03872	3.47e-14	1.29e-12
Nr2f6	nuclear receptor subfamily 2 group F member 6	1.04935	6.75e-07	3.53e-06
Pparg	peroxisome proliferator activated receptor gamma	-2.91114	6.07e-07	3.21e-06
Prdm1	PR/SET domain 1	0.855726	0.00366	0.00736
Rara	retinoic acid receptor alpha	-2.05056	1.33e-06	6.42e-06
Rel	REL proto-oncogene, NF-kB subunit	1.39224	8.95e-09	7.82e-08
Relb	RELB proto-oncogene, NF-kB subunit	1.71367	0.000182	0.000505
Rest	RE1 silencing transcription factor	0.900182	4.14e-09	3.97e-08
Runx3	runt related transcription factor 3	1.3805	0.00611	0.0117
Rxra	retinoid X receptor alpha	-1.59391	0.000435	0.0011
Sin3a	SIN3 transcription regulator family member A	-0.821303	5.48e-08	3.86e-07
Smad3	SMAD family member 3	-1.99119	3.41e-08	2.55e-07
Smad5	SMAD family member 5	1.39391	1.97e-06	9.05e-06
Stat1	signal transducer and activator of transcription 1	3.209	8.54e-08	5.72e-07
Stat2	signal transducer and activator of transcription 2	-0.945165	1.74e-05	6.23e-05
Tbl1xr1	transducin (beta)-like 1 X-linked receptor 1	1.8149	4.62e-07	2.53e-06
Tcf4	transcription factor 4	-1.34122	6.92e-06	2.76e-05
Tfap2a	transcription factor AP-2 alpha	2.22061	3.55e-07	2e-06
Tfap2b	transcription factor AP-2 beta	-2.87874	6.91e-05	0.000213
Tfap2c	transcription factor AP-2 gamma	1.70877	0.00146	0.00326
Thrb	thyroid hormone receptor beta	-2.68102	1.54e-11	2.89e-10
Zbtb20	zinc finger and BTB domain containing 20	-1.91142	1.34e-06	6.46e-06

## Sheet: S12B
Dataset: GSE45827
Significant Regulon TF	Gene.title	logFC	P.Value	adj.P.Val
Arid5b	AT-rich interaction domain 5B	-0.696783	0.016	0.0289
Atf3	activating transcription factor 3	1.27407	0.0104	0.0196
Bcl6	B-cell CLL/lymphoma 6	-1.42387	7.42e-06	2.62e-05
Bhlhe41	basic helix-loop-helix family member e41	-1.73224	0.00224	0.00487
E2f8	E2F transcription factor 8	3.57693	4.46e-15	1.13e-13
Elf3	E74 like ETS transcription factor 3	1.48839	0.00387	0.00801
Elk3	ELK3, ETS transcription factor	-0.716159	0.00745	0.0145
Foxk1	forkhead box K1	0.716369	0.00507	0.0102
Gata3	GATA binding protein 3	-2.39738	0.00042	0.00107
Hic1	hypermethylated in cancer 1	-1.79705	6.85e-12	8.17e-11
Hivep1	human immunodeficiency virus type I enhancer binding protein 1	1.80718	1.85e-11	2.04e-10
Hltf	helicase like transcription factor	2.53603	1.14e-11	1.3e-10
Irf1	interferon regulatory factor 1	1.7478	0.000537	0.00133
Irf5	interferon regulatory factor 5	0.610907	0.00716	0.014
Irf7	interferon regulatory factor 7	1.58017	0.00211	0.00462
Irf8	interferon regulatory factor 8	1.12426	0.0116	0.0215
Irf9	interferon regulatory factor 9	2.01543	6.2e-07	2.69e-06
Jun	Jun proto-oncogene, AP-1 transcription factor subunit	0.901098	0.0166	0.0299
Jund	JunD proto-oncogene, AP-1 transcription factor subunit	-0.733703	0.000163	0.000447
Klf2	Kruppel like factor 2	-1.27117	1.79e-05	5.89e-05
Klf6	Kruppel like factor 6	2.25314	4.5e-07	2e-06
Kmt2b	lysine methyltransferase 2B	1.58667	7.44e-08	3.89e-07
Maf	MAF bZIP transcription factor	-1.32264	9.24e-06	3.2e-05
Mbnl2	muscleblind like splicing regulator 2	0.965374	0.00395	0.00815
Mitf	melanogenesis associated transcription factor	-2.01642	5.04e-08	2.72e-07
Msx1	msh homeobox 1	-1.93048	6.08e-07	2.65e-06
Mtf2	metal response element binding transcription factor 2	1.79723	2.74e-14	5.72e-13
Nfat5	nuclear factor of activated T-cells 5	0.947404	0.00473	0.00959
Nfatc1	nuclear factor of activated T-cells 1	-1.67193	0.00107	0.0025
Nfatc4	nuclear factor of activated T-cells 4	-2.04019	2.36e-14	5.02e-13
Nr2f6	nuclear receptor subfamily 2 group F member 6	1.0456	1.01e-07	5.15e-07
Pparg	peroxisome proliferator activated receptor gamma	-2.93748	1.6e-07	7.81e-07
Prdm1	PR/SET domain 1	0.834015	0.00438	0.00894
Rara	retinoic acid receptor alpha	-2.04612	1.06e-06	4.4e-06
Rel	REL proto-oncogene, NF-kB subunit	1.40009	4.48e-09	2.98e-08
Relb	RELB proto-oncogene, NF-kB subunit	1.71744	0.000127	0.000355
Rest	RE1 silencing transcription factor	0.909549	3.7e-09	2.51e-08
Runx3	runt related transcription factor 3	1.36979	0.0056	0.0112
Rxra	retinoid X receptor alpha	-1.5944	0.00027	0.000713
Sin3a	SIN3 transcription regulator family member A	-1.13037	0.00103	0.00241
Smad3	SMAD family member 3	-1.99731	1.91e-08	1.12e-07
Smad5	SMAD family member 5	1.40244	8.38e-07	3.55e-06
Stat1	signal transducer and activator of transcription 1	2.59885	5.47e-09	3.58e-08
Stat2	signal transducer and activator of transcription 2	-0.947141	1.31e-05	4.39e-05
Tbl1xr1	transducin (beta)-like 1 X-linked receptor 1	1.80735	2.31e-07	1.09e-06
Tcf4	transcription factor 4	-1.3511	5.98e-06	2.15e-05
Tfap2a	transcription factor AP-2 alpha	2.2233	2.08e-07	9.94e-07
Tfap2b	transcription factor AP-2 beta	-2.88553	4.9e-05	0.000148
Tfap2c	transcription factor AP-2 gamma	1.71948	0.00109	0.00255
Thrb	thyroid hormone receptor beta	-2.67031	7.55e-12	8.9e-11
Zbtb20	zinc finger and BTB domain containing 20	-1.91055	1.45e-06	5.86e-06

## Sheet: S12C
Dataset: GSE65194
DEG in U1_wt	Gene.title	logFC	P.Value	adj.P.Val
Abca1	ATP binding cassette subfamily A member 1	2.67676	2.35e-06	1.06e-05
Abca9	ATP binding cassette subfamily A member 9	-2.83145	2.02e-16	1.42e-14
Actr2	ARP2 actin related protein 2 homolog	3.36218	8.61e-17	6.71e-15
Adam15	ADAM metallopeptidase domain 15	1.81429	2.43e-07	1.44e-06
Adam17	ADAM metallopeptidase domain 17	1.34388	4.89e-10	6.1e-09
Adam8	ADAM metallopeptidase domain 8	1.20533	5.1e-05	0.000162
Adgrg1	adhesion G protein-coupled receptor G1	1.64536	3.9e-06	1.66e-05
Aff3	AF4/FMR2 family member 3	-4.14014	3.06e-09	3.06e-08
Afg3l2	AFG3 like matrix AAA peptidase subunit 2	0.703096	0.00415	0.00824
Agpat3	1-acylglycerol-3-phosphate O-acyltransferase 3	1.22392	6.71e-06	2.68e-05
Agtrap	angiotensin II receptor associated protein	3.26541	3.46e-13	9.89e-12
Ahcyl1	adenosylhomocysteinase like 1	0.666981	0.00154	0.00341
Aif1	allograft inflammatory factor 1	0.835298	0.0211	0.0355
Akap12	A-kinase anchoring protein 12	-3.9911	2.39e-10	3.23e-09
Alox5ap	arachidonate 5-lipoxygenase activating protein	3.75309	4.45e-09	4.24e-08
Ankfy1	ankyrin repeat and FYVE domain containing 1	1.50935	4.36e-06	1.83e-05
Ankrd44	ankyrin repeat domain 44	0.932883	0.0281	0.046
Ap1s2	adaptor related protein complex 1 sigma 2 subunit	1.09362	0.000242	0.000652
Ap2m1	adaptor related protein complex 2 mu 1 subunit	1.01977	7.94e-07	4.07e-06
Arap1	ArfGAP with RhoGAP domain, ankyrin repeat and PH domain 1	-0.695781	0.00128	0.0029
Arhgap18	Rho GTPase activating protein 18	1.75533	6.61e-05	0.000205
Arhgdia	Rho GDP dissociation inhibitor alpha	2.35569	5.04e-09	4.73e-08
Arhgdib	Rho GDP dissociation inhibitor beta	3.38671	1.65e-08	1.35e-07
Arhgef2	Rho/Rac guanine nucleotide exchange factor 2	2.11503	8.77e-11	1.35e-09
Armcx3	armadillo repeat containing, X-linked 3	-1.28839	1.78e-06	8.3e-06
Arpc1b	actin related protein 2/3 complex subunit 1B	1.53031	8.7e-09	7.63e-08
Arpc2	actin related protein 2/3 complex subunit 2	1.73955	4.81e-13	1.32e-11
Arpc3	actin related protein 2/3 complex subunit 3	0.967097	1.61e-07	9.97e-07
Asap1	ArfGAP with SH3 domain, ankyrin repeat and PH domain 1	1.8601	8.07e-10	9.44e-09
Atf6	activating transcription factor 6	0.889382	0.0114	0.0204
Atp13a3	ATPase 13A3	0.992112	5.89e-05	0.000185
Atp2b1	ATPase plasma membrane Ca2+ transporting 1	1.28637	0.00112	0.00256
Atp5c1	ATP synthase, H+ transporting, mitochondrial F1 complex, gamma polypeptide 1	1.19322	6.83e-09	6.19e-08
Atp6ap2	ATPase H+ transporting accessory protein 2	3.10081	1.52e-13	4.8e-12
Atp6v0a1	ATPase H+ transporting V0 subunit a1	-0.953863	1.36e-07	8.61e-07
Atp6v0b	ATPase H+ transporting V0 subunit b	2.32798	1.34e-15	7.63e-14
Atp8a1	ATPase phospholipid transporting 8A1	-0.98066	0.0164	0.0283
Bach1	BTB domain and CNC homolog 1	1.73919	4.51e-08	3.27e-07
Bloc1s2	biogenesis of lysosomal organelles complex 1 subunit 2	1.62345	4.29e-10	5.43e-09
Btg2	BTG anti-proliferation factor 2	-0.886477	0.015	0.0262
C1qa	complement C1q A chain	1.30829	0.00287	0.00592
C1qb	complement C1q B chain	1.73314	0.000259	0.000695
C1qc	complement C1q C chain	1.58562	4.42e-05	0.000143
C3ar1	complement component 3a receptor 1	1.26365	8.75e-05	0.000262
C5ar1	complement component 5a receptor 1	2.06954	1.87e-08	1.51e-07
Capg	capping actin protein, gelsolin like	1.78583	2.49e-08	1.93e-07
Ccl2	C-C motif chemokine ligand 2	3.86459	5.7e-10	6.99e-09
Ccl4	C-C motif chemokine ligand 4	3.7568	7.25e-08	4.95e-07
Ccr5	C-C motif chemokine receptor 5 (gene/pseudogene)	1.09041	0.0164	0.0283
Cd163	CD163 molecule	3.00911	6.46e-08	4.46e-07
Cd36	CD36 molecule	-5.29973	2.16e-10	2.95e-09
Cd48	CD48 molecule	2.42056	4.14e-05	0.000135
Cd52	CD52 molecule	2.25304	6.95e-05	0.000214
Cd53	CD53 molecule	2.24516	1.3e-07	8.29e-07
Cd74	CD74 molecule	1.02381	0.00407	0.0081
Cd83	CD83 molecule	1.27843	1.03e-05	3.94e-05
Cd84	CD84 molecule	1.13069	0.000855	0.00201
Cd86	CD86 molecule	1.11406	0.014	0.0247
Cd9	CD9 molecule	2.56346	1.16e-11	2.25e-10
Cdkn1a	cyclin dependent kinase inhibitor 1A	0.677958	0.0191	0.0325
Cebpb	CCAAT/enhancer binding protein beta	1.15775	1.09e-06	5.4e-06
Celf2	CUGBP, Elav-like family member 2	-1.34806	2.05e-05	7.22e-05
Cep350	centrosomal protein 350	1.32086	2.22e-10	3.03e-09
Cep83	centrosomal protein 83	1.1271	6.1e-05	0.000191
Cfh	complement factor H	-3.1992	2.4e-09	2.47e-08
Chmp4b	charged multivesicular body protein 4B	3.70328	3.56e-14	1.32e-12
Cited2	Cbp/p300 interacting transactivator with Glu/Asp rich carboxy-terminal domain 2	2.33103	6.38e-06	2.57e-05
Clcn5	chloride voltage-gated channel 5	0.982953	0.00336	0.00683
Cltc	clathrin heavy chain	1.15059	2.81e-09	2.83e-08
Cmtm7	CKLF like MARVEL transmembrane domain containing 7	-1.2873	5.85e-06	2.38e-05
Colgalt1	collagen beta(1-O)galactosyltransferase 1	1.19348	1.72e-05	6.18e-05
Coro1a	coronin 1A	2.16071	1.8e-05	6.44e-05
Coro1c	coronin 1C	3.15187	3.25e-20	6.3e-18
Crebrf	CREB3 regulatory factor	-2.29595	7.24e-12	1.47e-10
Csf2ra	colony stimulating factor 2 receptor alpha subunit	1.17875	0.00478	0.00935
Cst3	cystatin C	-1.36885	2.16e-05	7.56e-05
Ctbs	chitobiase	0.790474	0.00127	0.00286
Ctdsp2	CTD small phosphatase 2	-0.778479	0.00418	0.00831
Ctsa	cathepsin A	1.12661	3.45e-08	2.58e-07
Ctsb	cathepsin B	2.18543	5.03e-12	1.07e-10
Ctsc	cathepsin C	2.47207	4.52e-08	3.28e-07
Ctss	cathepsin S	1.91564	1.54e-06	7.27e-06
Ctsz	cathepsin Z	2.17654	9.67e-09	8.38e-08
Cxcl2	C-X-C motif chemokine ligand 2	-2.10164	0.000367	0.000947
Cyba	cytochrome b-245 alpha chain	2.51481	1.57e-12	3.77e-11
Cybb	cytochrome b-245 beta chain	2.43034	3.34e-07	1.9e-06
Cyth1	cytohesin 1	0.605565	0.0105	0.019
Cytip	cytohesin 1 interacting protein	2.30283	7.77e-05	0.000236
Dennd4b	DENN domain containing 4B	0.932974	2.68e-05	9.16e-05
Dgkd	diacylglycerol kinase delta	-0.851524	0.000121	0.00035
Diaph1	diaphanous related formin 1	0.913731	0.000143	0.000407
Dleu2	deleted in lymphocytic leukemia 2 (non-protein coding)	0.951117	0.000159	0.000447
Dnajc21	DnaJ heat shock protein family (Hsp40) member C21	-0.629976	2.38e-06	1.07e-05
Dock2	dedicator of cytokinesis 2	1.35701	0.00262	0.00547
Dpysl2	dihydropyrimidinase like 2	-1.63946	8.35e-06	3.26e-05
Ednrb	endothelin receptor type B	-3.67914	2.34e-11	4.19e-10
Ehd1	EH domain containing 1	-0.63601	4.15e-05	0.000135
Ehd2	EH domain containing 2	-2.93998	6.62e-15	3.07e-13
Ehd4	EH domain containing 4	-0.994781	5.13e-11	8.37e-10
Elk3	ELK3, ETS transcription factor	-0.723934	0.00877	0.0162
Eml3	echinoderm microtubule associated protein like 3	-0.80065	5.71e-05	0.000179
Epsti1	epithelial stromal interaction 1 (breast)	1.93086	0.000387	0.000991
Erap1	endoplasmic reticulum aminopeptidase 1	1.33963	0.000664	0.00161
Esco1	establishment of sister chromatid cohesion N-acetyltransferase 1	0.787448	1.43e-06	6.85e-06
F13a1	coagulation factor XIII A chain	-1.77757	0.00643	0.0122
Fam117b	family with sequence similarity 117 member B	1.89827	1.07e-05	4.07e-05
Fam49b	family with sequence similarity 49 member B	1.89941	1.05e-14	4.57e-13
Fcer1g	Fc fragment of IgE receptor Ig	3.61234	6.12e-12	1.27e-10
Fcgrt	Fc fragment of IgG receptor and transporter	-1.58699	6.88e-09	6.22e-08
Fermt3	fermitin family member 3	1.15479	0.000507	0.00126
Fgfr2	fibroblast growth factor receptor 2	2.15699	0.0143	0.025
Fis1	fission, mitochondrial 1	-0.783404	0.00011	0.000321
Folr2	folate receptor beta	-1.48842	3.73e-05	0.000123
Frmd4a	FERM domain containing 4A	-1.3672	0.000424	0.00107
Fxyd5	FXYD domain containing ion transport regulator 5	1.29315	0.000702	0.00169
G2e3	G2/M-phase specific E3 ubiquitin protein ligase	2.21898	7.27e-09	6.53e-08
Gapvd1	GTPase activating protein and VPS9 domains 1	1.28661	3.81e-09	3.7e-08
Gas2l1	growth arrest specific 2 like 1	-0.656081	0.00568	0.0109
Gas7	growth arrest specific 7	-2.91475	5.03e-11	8.23e-10
Gltp	glycolipid transfer protein	1.39691	2.11e-06	9.6e-06
Glul	glutamate-ammonia ligase	2.36734	6.48e-09	5.9e-08
Gns	glucosamine (N-acetyl)-6-sulfatase	1.63966	1.54e-06	7.29e-06
Gpbp1	GC-rich promoter binding protein 1	-0.921211	9.17e-07	4.62e-06
Grb2	growth factor receptor bound protein 2	0.745152	4.66e-05	0.00015
Grn	granulin	0.95319	9.04e-06	3.49e-05
Gsk3b	glycogen synthase kinase 3 beta	2.06192	3.44e-16	2.29e-14
Hcls1	hematopoietic cell-specific Lyn substrate 1	1.40312	0.00124	0.0028
Hexim1	hexamethylene bisacetamide inducible 1	-1.45463	1.7e-10	2.39e-09
Hip1	huntingtin interacting protein 1	2.3751	2.31e-06	1.04e-05
Hivep2	human immunodeficiency virus type I enhancer binding protein 2	-0.728038	0.0004	0.00102
Hivep3	human immunodeficiency virus type I enhancer binding protein 3	-1.20724	0.0035	0.00707
Hpcal1	hippocalcin like 1	3.36673	9.36e-16	5.58e-14
Idh1	isocitrate dehydrogenase (NADP(+)) 1, cytosolic	-1.02583	2.17e-05	7.6e-05
Ier5	immediate early response 5	0.857572	0.000904	0.00212
Ifih1	interferon induced with helicase C domain 1	2.50863	8.29e-06	3.24e-05
Ifngr1	interferon gamma receptor 1	2.84634	9.78e-09	8.47e-08
Igf1	insulin like growth factor 1	-4.80863	3.79e-10	4.88e-09
Igfbp4	insulin like growth factor binding protein 4	-2.96845	1.99e-12	4.69e-11
Ikbkb	inhibitor of kappa light polypeptide gene enhancer in B-cells, kinase beta	-1.06017	1.82e-05	6.5e-05
Ikzf1	IKAROS family zinc finger 1	1.60211	0.00759	0.0142
Il10rb	interleukin 10 receptor subunit beta	1.25517	1.55e-07	9.67e-07
Ilf3	interleukin enhancer binding factor 3	1.73252	1.94e-13	5.94e-12
Inpp4a	inositol polyphosphate-4-phosphatase type I A	1.9191	2.15e-09	2.23e-08
Insig1	insulin induced gene 1	1.2189	0.000811	0.00192
Ip6k1	inositol hexakisphosphate kinase 1	-0.683706	3.05e-05	0.000103
Irf8	interferon regulatory factor 8	1.12579	0.0133	0.0235
Itgam	integrin subunit alpha M	1.2797	0.00542	0.0105
Itgb2	integrin subunit beta 2	3.37158	7.26e-11	1.14e-09
Itpripl2	inositol 1,4,5-trisphosphate receptor interacting protein like 2	1.06389	0.00779	0.0145
Itsn1	intersectin 1	-2.88345	2.5e-14	9.77e-13
Kctd12	potassium channel tetramerization domain containing 12	-1.18244	0.000269	0.000719
Klf2	Kruppel like factor 2	-1.28204	2.57e-05	8.81e-05
Klf6	Kruppel like factor 6	2.25232	7.41e-07	3.83e-06
Klhdc3	kelch domain containing 3	1.58002	3.77e-09	3.66e-08
Lama5	laminin subunit alpha 5	-0.64066	0.00419	0.00832
Lamp2	lysosomal associated membrane protein 2	1.19381	4.17e-06	1.76e-05
Laptm5	lysosomal protein transmembrane 5	3.62351	2.99e-15	1.53e-13
Lat2	linker for activation of T-cells family member 2	0.896614	0.00375	0.00753
Lcp1	lymphocyte cytosolic protein 1	3.30697	1.22e-08	1.02e-07
Lcp2	lymphocyte cytosolic protein 2	2.57745	1.64e-07	1.01e-06
Lemd3	LEM domain containing 3	0.585505	0.000542	0.00134
Lgals3	lectin, galactoside binding soluble 3	-0.619764	0.0121	0.0215
Lgmn	legumain	0.806566	0.00299	0.00615
Lifr	leukemia inhibitory factor receptor alpha	-3.00037	2.62e-07	1.53e-06
Lims1	LIM zinc finger domain containing 1	0.615842	0.0174	0.0299
Lipa	lipase A, lysosomal acid type	0.796331	0.0112	0.0201
Lmo2	LIM domain only 2	-1.06935	0.000135	0.000387
Lpl	lipoprotein lipase	-5.33392	1.13e-08	9.61e-08
Lst1	leukocyte specific transcript 1	0.917769	0.00461	0.00905
Lyn	LYN proto-oncogene, Src family tyrosine kinase	3.34108	4.44e-11	7.38e-10
Maf	MAF bZIP transcription factor	-1.32815	1.06e-05	4.04e-05
Mapk3	mitogen-activated protein kinase 3	-0.945842	1.34e-10	1.95e-09
Mapk9	mitogen-activated protein kinase 9	1.93216	3.43e-08	2.56e-07
Mapre2	microtubule associated protein RP/EB family member 2	2.06313	5.74e-08	4.03e-07
March1	membrane associated ring-CH-type finger 1	1.1927	0.00571	0.011
March7	membrane associated ring-CH-type finger 7	3.36222	1.94e-17	1.78e-15
Marcks	myristoylated alanine rich protein kinase C substrate	1.57906	7.87e-09	6.99e-08
Mbnl2	muscleblind like splicing regulator 2	0.928024	0.0045	0.00887
Mcur1	mitochondrial calcium uniporter regulator 1	1.6626	1.53e-08	1.26e-07
Mertk	MER proto-oncogene, tyrosine kinase	0.915223	0.01	0.0182
Mier1	MIER1 transcriptional regulator	0.644695	0.00206	0.00442
Mmp19	matrix metallopeptidase 19	-0.648455	1.68e-08	1.37e-07
Mob1a	MOB kinase activator 1A	1.78835	1.3e-11	2.48e-10
Mphosph8	M-phase phosphoprotein 8	-1.17662	3.17e-11	5.46e-10
Mrps18b	mitochondrial ribosomal protein S18B	1.44506	1.75e-06	8.14e-06
Mrps5	mitochondrial ribosomal protein S5	1.00981	5.99e-08	4.18e-07
Ms4a7	membrane spanning 4-domains A7	1.66695	0.000243	0.000655
Mtm1	myotubularin 1	0.793759	0.00424	0.00841
Myo1e	myosin IE	1.10284	7.71e-06	3.03e-05
Nav1	neuron navigator 1	-1.1696	1.68e-05	6.06e-05
Ncf2	neutrophil cytosolic factor 2	3.09818	2.27e-09	2.34e-08
Nckap1l	NCK associated protein 1 like	1.7082	0.000209	0.000573
Ncoa3	nuclear receptor coactivator 3	1.51329	9.26e-06	3.57e-05
Nemf	nuclear export mediator factor	0.993442	1.59e-05	5.76e-05
Neu1	neuraminidase 1 (lysosomal sialidase)	2.29744	2.79e-07	1.62e-06
Neurl3	neuralized E3 ubiquitin protein ligase 3	-0.962458	0.0111	0.02
Nfam1	NFAT activating protein with ITAM motif 1	-0.615403	3.97e-08	2.93e-07
Npl	N-acetylneuraminate pyruvate lyase	2.30388	5.59e-09	5.17e-08
Nr1h2	nuclear receptor subfamily 1 group H member 2	0.745404	0.00276	0.00572
Osbpl8	oxysterol binding protein like 8	0.76047	0.00689	0.013
Osbpl9	oxysterol binding protein like 9	0.871571	0.00301	0.00618
Ostf1	osteoclast stimulating factor 1	1.98157	5.94e-11	9.55e-10
Otulin	OTU deubiquitinase with linear linkage specificity	1.99738	1.76e-06	8.19e-06
Pan3	PAN3 poly(A) specific ribonuclease subunit	-0.743911	4.21e-05	0.000137
Parp14	poly(ADP-ribose) polymerase family member 14	2.38521	9.73e-07	4.87e-06
Pdap1	PDGFA associated protein 1	3.95362	4.84e-17	4.03e-15
Pdxk	pyridoxal (pyridoxine, vitamin B6) kinase	0.680089	0.0168	0.029
Pfkfb3	6-phosphofructo-2-kinase/fructose-2,6-biphosphatase 3	-1.80892	4.15e-06	1.76e-05
Pfkp	phosphofructokinase, platelet	2.06854	2.31e-05	8.01e-05
Picalm	phosphatidylinositol binding clathrin assembly protein	1.63935	9.12e-10	1.05e-08
Pid1	phosphotyrosine interaction domain containing 1	-3.4211	2.56e-11	4.52e-10
Pik3c2a	phosphatidylinositol-4-phosphate 3-kinase catalytic subunit type 2 alpha	3.22214	3.6e-09	3.53e-08
Pim3	Pim-3 proto-oncogene, serine/threonine kinase	0.618831	0.00351	0.00709
Pink1	PTEN induced putative kinase 1	-0.693689	0.0115	0.0206
Pitpna	phosphatidylinositol transfer protein alpha	1.11386	1.28e-07	8.15e-07
Plbd1	phospholipase B domain containing 1	1.20284	0.00133	0.00299
Plek	pleckstrin	3.17532	5.37e-08	3.8e-07
Plin2	perilipin 2	1.00133	0.0125	0.0223
Plxnc1	plexin C1	-0.675242	0.000412	0.00105
Pmaip1	phorbol-12-myristate-13-acetate-induced protein 1	2.69447	2.27e-07	1.35e-06
Ppp1r7	protein phosphatase 1 regulatory subunit 7	1.04477	4.12e-05	0.000134
Ppp4c	protein phosphatase 4 catalytic subunit	2.42113	3.78e-17	3.22e-15
Psd3	pleckstrin and Sec7 domain containing 3	1.63464	0.00929	0.017
Psenen	presenilin enhancer gamma-secretase subunit	4.37275	6.4e-19	8.73e-17
Ptafr	platelet activating factor receptor	1.35359	0.000241	0.000651
Ptpra	protein tyrosine phosphatase, receptor type A	-0.633777	0.00702	0.0132
Ptprj	protein tyrosine phosphatase, receptor type J	0.896545	0.000149	0.000421
Ptpro	protein tyrosine phosphatase, receptor type O	1.09041	0.000113	0.00033
Rab14	RAB14, member RAS oncogene family	2.46283	1.23e-11	2.35e-10
Rab31	RAB31, member RAS oncogene family	1.28724	1.1e-05	4.15e-05
Rab5c	RAB5C, member RAS oncogene family	3.41295	2.28e-14	9.01e-13
Rab8b	RAB8B, member RAS oncogene family	1.13413	0.00821	0.0152
Rac2	ras-related C3 botulinum toxin substrate 2 (rho family, small GTP binding protein Rac2)	1.98575	6.93e-05	0.000213
Ralgps2	Ral GEF with PH domain and SH3 binding motif 2	-2.06229	8.11e-05	0.000245
Raph1	Ras association (RalGDS/AF-6) and pleckstrin homology domains 1	-0.613658	0.0142	0.0248
Rassf4	Ras association domain family member 4	1.25507	0.0128	0.0227
Rbm47	RNA binding motif protein 47	0.692482	0.0291	0.0475
Rbpj	recombination signal binding protein for immunoglobulin kappa J region	0.979179	0.000193	0.000534
Rel	REL proto-oncogene, NF-kB subunit	1.39224	8.95e-09	7.82e-08
Rell1	RELT like 1	-1.22365	8.22e-05	0.000248
Rfk	riboflavin kinase	1.2204	6.38e-07	3.36e-06
Rgl1	ral guanine nucleotide dissociation stimulator like 1	-1.55068	1.52e-06	7.21e-06
Rgs1	regulator of G-protein signaling 1	4.14724	4.36e-10	5.51e-09
Rhoq	ras homolog family member Q	2.18371	3.52e-10	4.56e-09
Rilpl2	Rab interacting lysosomal protein like 2	-1.14927	4.7e-07	2.56e-06
Rin2	Ras and Rab interactor 2	-1.10647	0.000267	0.000713
Rnf130	ring finger protein 130	0.947122	2.79e-06	1.23e-05
Rnpepl1	arginyl aminopeptidase like 1	-1.12087	5.41e-13	1.47e-11
Samd9l	sterile alpha motif domain containing 9 like	1.5424	0.00666	0.0126
Samhd1	SAM and HD domain containing deoxynucleoside triphosphate triphosphohydrolase 1	1.76034	3.64e-05	0.00012
Samsn1	SAM domain, SH3 domain and nuclear localization signals 1	1.37431	0.000441	0.00112
Sat1	spermidine/spermine N1-acetyltransferase 1	1.67751	9.21e-07	4.63e-06
Sel1l	SEL1L ERAD E3 ligase adaptor subunit	2.20376	3.44e-09	3.38e-08
Serinc3	serine incorporator 3	1.56563	4.67e-09	4.42e-08
Serpinb8	serpin family B member 8	0.709716	0.0239	0.0398
Setd2	SET domain containing 2	1.3887	8.8e-07	4.46e-06
Sft2d2	SFT2 domain containing 2	1.8171	1.38e-08	1.15e-07
Sgms1	sphingomyelin synthase 1	0.978252	0.00143	0.00319
Sgpl1	sphingosine-1-phosphate lyase 1	2.11758	4.38e-08	3.18e-07
Shroom3	shroom family member 3	-1.0719	0.00505	0.00983
Shtn1	shootin 1	0.686494	0.00913	0.0168
Skap2	src kinase associated phosphoprotein 2	-0.836841	0.00667	0.0126
Slc29a1	solute carrier family 29 member 1 (Augustine blood group)	2.01817	0.000673	0.00163
Slfn5	schlafen family member 5	1.82293	0.00236	0.00498
Snrpa	small nuclear ribonucleoprotein polypeptide A	0.690626	6.79e-07	3.54e-06
Snx29	sorting nexin 29	-0.667705	0.00181	0.00393
Snx3	sorting nexin 3	0.788329	1.05e-05	4e-05
Snx30	sorting nexin family member 30	0.656547	0.00237	0.00501
Snx5	sorting nexin 5	1.8716	4.65e-10	5.83e-09
Snx8	sorting nexin 8	-0.701969	8.56e-05	0.000257
Sp1	Sp1 transcription factor	0.641736	0.024	0.0399
Sppl2a	signal peptide peptidase like 2A	1.89951	2.5e-08	1.94e-07
Srgn	serglycin	1.19455	0.00452	0.0089
Sri	sorcin	-1.40225	0.000572	0.00141
St8sia4	ST8 alpha-N-acetyl-neuraminide alpha-2,8-sialyltransferase 4	1.39556	0.000174	0.000486
Stab1	stabilin 1	-1.52602	5.9e-06	2.4e-05
Stk17b	serine/threonine kinase 17b	0.8724	0.000677	0.00164
Sulf2	sulfatase 2	2.60163	3.88e-07	2.16e-06
Suz12	SUZ12 polycomb repressive complex 2 subunit	1.36289	1.87e-08	1.5e-07
Syk	spleen associated tyrosine kinase	1.31976	0.000576	0.00142
Tapbp	TAP binding protein (tapasin)	1.35896	4.51e-05	0.000145
Tcof1	treacle ribosome biogenesis factor 1	0.820608	4.43e-05	0.000143
Tet3	tet methylcytosine dioxygenase 3	2.46126	1.14e-14	4.93e-13
Tfrc	transferrin receptor	2.51398	1.53e-11	2.88e-10
Tgfb1	transforming growth factor beta 1	2.3348	9.07e-10	1.05e-08
Tlr2	toll like receptor 2	1.80995	0.000174	0.000487
Tmcc1	transmembrane and coiled-coil domain family 1	1.36843	1.3e-05	4.81e-05
Tmcc3	transmembrane and coiled-coil domain family 3	-0.913435	0.0202	0.0342
Tmem127	transmembrane protein 127	-0.697356	6.77e-05	0.000209
Tmem168	transmembrane protein 168	2.26111	2.5e-08	1.94e-07
Tmem50a	transmembrane protein 50A	0.811242	2.49e-05	8.56e-05
Tnfaip3	TNF alpha induced protein 3	3.71638	2.95e-11	5.12e-10
Tomm22	translocase of outer mitochondrial membrane 22	1.75089	2.48e-09	2.52e-08
Tor1b	torsin family 1 member B	1.35957	6.59e-07	3.45e-06
Trabd	TraB domain containing	0.587491	0.00028	0.000743
Tsc22d3	TSC22 domain family member 3	-1.46064	7.45e-05	0.000228
Txnip	thioredoxin interacting protein	-1.87241	7.67e-08	5.21e-07
Tyrobp	TYRO protein tyrosine kinase binding protein	2.00031	1.7e-07	1.05e-06
Ube2f	ubiquitin conjugating enzyme E2 F (putative)	1.51761	1.63e-11	3.04e-10
Ufl1	UFM1 specific ligase 1	1.1757	5.34e-07	2.87e-06
Unc93b1	unc-93 homolog B1 (C. elegans)	2.0599	9.92e-08	6.53e-07
Usp9x	ubiquitin specific peptidase 9, X-linked	1.30574	8.56e-05	0.000257
Vamp8	vesicle associated membrane protein 8	1.54423	2.59e-07	1.52e-06
Vps13c	vacuolar protein sorting 13 homolog C	-0.979394	5.09e-07	2.75e-06
Wipf1	WAS/WASL interacting protein family member 1	1.53923	9.1e-05	0.000272
Wipf2	WAS/WASL interacting protein family member 2	1.31921	2.06e-05	7.25e-05
Wnk1	WNK lysine deficient protein kinase 1	1.97945	1.33e-07	8.42e-07
Wsb2	WD repeat and SOCS box containing 2	1.98709	4.99e-12	1.06e-10
Wtap	Wilms tumor 1 associated protein	3.33095	9.79e-13	2.48e-11
Wwp2	WW domain containing E3 ubiquitin protein ligase 2	-0.946674	0.0087	0.0161
Yipf5	Yip1 domain family member 5	3.5139	2.4e-12	5.55e-11
Zc3h10	zinc finger CCCH-type containing 10	-0.810882	1.4e-06	6.72e-06
Zcchc24	zinc finger CCHC-type containing 24	-4.32433	9.64e-14	3.19e-12
Zeb2	zinc finger E-box binding homeobox 2	-2.49624	2.85e-10	3.79e-09
Znrf2	zinc and ring finger 2, E3 ubiquitin protein ligase	0.893705	0.00361	0.00727

## Sheet: S12D
Dataset: GSE45827
DEG in U1_wt	Gene.title	logFC	P.Value	adj.P.Val
Abca1	ATP binding cassette subfamily A member 1	2.70194	5.4e-07	2.37e-06
Abca9	ATP binding cassette subfamily A member 9	-2.83037	1.03e-16	4.06e-15
Actr2	ARP2 actin related protein 2 homolog	3.36792	2.05e-17	9.66e-16
Adam15	ADAM metallopeptidase domain 15	1.8153	1.29e-07	6.44e-07
Adam17	ADAM metallopeptidase domain 17	1.35187	4.27e-10	3.5e-09
Adam8	ADAM metallopeptidase domain 8	1.20557	4.64e-05	0.000141
Adgrg1	adhesion G protein-coupled receptor G1	1.64934	2.75e-06	1.05e-05
Aff3	AF4/FMR2 family member 3	-4.12304	1.99e-09	1.42e-08
Afg3l2	AFG3 like matrix AAA peptidase subunit 2	0.703401	0.00385	0.00796
Agpat3	1-acylglycerol-3-phosphate O-acyltransferase 3	1.22604	5.12e-06	1.87e-05
Agtrap	angiotensin II receptor associated protein	3.28807	4.11e-14	8.24e-13
Ahcyl1	adenosylhomocysteinase like 1	0.654184	0.00247	0.00534
Aif1	allograft inflammatory factor 1	0.82911	0.0207	0.0364
Akap12	A-kinase anchoring protein 12	-3.98371	1.19e-10	1.09e-09
Alox5ap	arachidonate 5-lipoxygenase activating protein	3.77219	1.18e-09	8.86e-09
Ankfy1	ankyrin repeat and FYVE domain containing 1	1.51861	1.76e-06	7e-06
Ankrd44	ankyrin repeat domain 44	0.941655	0.0218	0.0381
Ap1s2	adaptor related protein complex 1 sigma 2 subunit	1.10674	0.000193	0.000522
Ap2m1	adaptor related protein complex 2 mu 1 subunit	1.01958	9.13e-07	3.84e-06
Arap1	ArfGAP with RhoGAP domain, ankyrin repeat and PH domain 1	-0.699562	0.0014	0.00319
Arhgap18	Rho GTPase activating protein 18	1.72365	7.16e-05	0.000209
Arhgdia	Rho GDP dissociation inhibitor alpha	2.3882	3.4e-10	2.85e-09
Arhgdib	Rho GDP dissociation inhibitor beta	3.39007	8.97e-09	5.63e-08
Arhgef2	Rho/Rac guanine nucleotide exchange factor 2	2.10118	3e-11	3.17e-10
Armcx3	armadillo repeat containing, X-linked 3	-1.27779	1.56e-06	6.29e-06
Arpc1b	actin related protein 2/3 complex subunit 1B	1.52826	8.86e-09	5.57e-08
Arpc2	actin related protein 2/3 complex subunit 2	1.73985	5.29e-13	8.15e-12
Arpc3	actin related protein 2/3 complex subunit 3	0.967123	1.5e-07	7.36e-07
Asap1	ArfGAP with SH3 domain, ankyrin repeat and PH domain 1	1.86008	6.41e-10	5.06e-09
Atf6	activating transcription factor 6	1.79068	3.22e-18	1.85e-16
Atp13a3	ATPase 13A3	1.01443	3.58e-05	0.000111
Atp2b1	ATPase plasma membrane Ca2+ transporting 1	1.27339	0.000657	0.0016
Atp5c1	ATP synthase, H+ transporting, mitochondrial F1 complex, gamma polypeptide 1	1.19879	4.07e-09	2.73e-08
Atp6ap2	ATPase H+ transporting accessory protein 2	3.11494	3.34e-14	6.78e-13
Atp6v0a1	ATPase H+ transporting V0 subunit a1	-0.955428	1.26e-07	6.27e-07
Atp6v0b	ATPase H+ transporting V0 subunit b	2.32499	1e-15	3.07e-14
Atp8a1	ATPase phospholipid transporting 8A1	-0.982078	0.0149	0.027
Bach1	BTB domain and CNC homolog 1	1.75007	1.08e-08	6.67e-08
Bloc1s2	biogenesis of lysosomal organelles complex 1 subunit 2	1.62795	3.65e-10	3.03e-09
Btg2	BTG anti-proliferation factor 2	-0.880883	0.014	0.0256
C1qa	complement C1q A chain	1.30313	0.00256	0.00551
C1qb	complement C1q B chain	1.72711	0.000227	0.000609
C1qc	complement C1q C chain	1.5894	3.17e-05	9.93e-05
C3ar1	complement component 3a receptor 1	1.26411	6.52e-05	0.000192
C5ar1	complement component 5a receptor 1	2.07733	1.03e-08	6.38e-08
Capg	capping actin protein, gelsolin like	1.78229	1.6e-08	9.52e-08
Ccl2	C-C motif chemokine ligand 2	3.87481	2.21e-10	1.92e-09
Ccl4	C-C motif chemokine ligand 4	3.76562	3.8e-08	2.11e-07
Ccr5	C-C motif chemokine receptor 5 (gene/pseudogene)	1.09086	0.015	0.0273
Cd163	CD163 molecule	3.01869	3.41e-08	1.91e-07
Cd36	CD36 molecule	-5.29405	9.16e-11	8.66e-10
Cd48	CD48 molecule	2.41875	3.77e-05	0.000116
Cd52	CD52 molecule	2.26006	3.87e-05	0.000119
Cd53	CD53 molecule	2.24803	8.26e-08	4.27e-07
Cd74	CD74 molecule	3.16038	1.16e-08	7.08e-08
Cd83	CD83 molecule	1.27628	1.13e-05	3.85e-05
Cd84	CD84 molecule	1.1094	0.00115	0.00266
Cd86	CD86 molecule	1.11562	0.0123	0.0227
Cd9	CD9 molecule	2.56997	7.19e-12	8.53e-11
Cdkn1a	cyclin dependent kinase inhibitor 1A	0.683014	0.0169	0.0304
Cebpb	CCAAT/enhancer binding protein beta	1.15804	9.39e-07	3.93e-06
Celf2	CUGBP, Elav-like family member 2	-1.36711	1.41e-05	4.71e-05
Cep350	centrosomal protein 350	1.45833	4.31e-13	6.79e-12
Cep83	centrosomal protein 83	1.1214	7.47e-05	0.000218
Cfh	complement factor H	-3.20024	1.69e-09	1.23e-08
Chmp4b	charged multivesicular body protein 4B	3.69831	2.8e-15	7.53e-14
Cited2	Cbp/p300 interacting transactivator with Glu/Asp rich carboxy-terminal domain 2	2.34164	4.36e-06	1.61e-05
Clcn5	chloride voltage-gated channel 5	0.652014	0.0225	0.0392
Cltc	clathrin heavy chain	1.16157	2.41e-09	1.7e-08
Cmtm7	CKLF like MARVEL transmembrane domain containing 7	-1.29666	6.34e-06	2.28e-05
Colgalt1	collagen beta(1-O)galactosyltransferase 1	1.21997	1.89e-07	9.12e-07
Coro1a	coronin 1A	2.15859	2.13e-05	6.91e-05
Coro1c	coronin 1C	3.15408	1.26e-20	1.32e-18
Crebrf	CREB3 regulatory factor	-2.28353	3.32e-12	4.25e-11
Csf2ra	colony stimulating factor 2 receptor alpha subunit	1.1546	0.00488	0.00986
Cst3	cystatin C	-1.36578	1.5e-05	4.98e-05
Ctbs	chitobiase	0.798822	0.000724	0.00175
Ctdsp2	CTD small phosphatase 2	-0.794305	0.00393	0.00811
Ctsa	cathepsin A	1.12691	4.02e-08	2.22e-07
Ctsb	cathepsin B	2.18541	2.26e-12	2.99e-11
Ctsc	cathepsin C	2.47764	2.51e-08	1.44e-07
Ctss	cathepsin S	1.90421	1.6e-06	6.42e-06
Ctsz	cathepsin Z	2.18407	4.93e-09	3.25e-08
Cxcl2	C-X-C motif chemokine ligand 2	-2.07508	0.000339	0.000878
Cyba	cytochrome b-245 alpha chain	2.50866	1.36e-12	1.91e-11
Cybb	cytochrome b-245 beta chain	2.43761	1.78e-07	8.64e-07
Cyth1	cytohesin 1	0.60581	0.0109	0.0204
Cytip	cytohesin 1 interacting protein	2.31779	5.68e-05	0.000169
Dennd4b	DENN domain containing 4B	0.926264	3.2e-05	0.0001
Dgkd	diacylglycerol kinase delta	-0.864873	0.000124	0.000347
Diaph1	diaphanous related formin 1	0.918414	9.1e-05	0.000261
Dleu2	deleted in lymphocytic leukemia 2 (non-protein coding)	1.43534	3.05e-07	1.4e-06
Dnajc21	DnaJ heat shock protein family (Hsp40) member C21	-0.609185	1.57e-05	5.2e-05
Dock2	dedicator of cytokinesis 2	1.38	0.00163	0.00366
Dpysl2	dihydropyrimidinase like 2	-1.63658	5.17e-06	1.88e-05
Ednrb	endothelin receptor type B	-3.65377	3e-11	3.18e-10
Ehd1	EH domain containing 1	-0.650748	0.0001	0.000285
Ehd2	EH domain containing 2	-2.93933	1.02e-15	3.13e-14
Ehd4	EH domain containing 4	-0.999431	7.03e-11	6.83e-10
Elk3	ELK3, ETS transcription factor	-0.716159	0.00745	0.0145
Eml3	echinoderm microtubule associated protein like 3	-0.73643	0.000369	0.000948
Epsti1	epithelial stromal interaction 1 (breast)	3.97151	1e-09	7.61e-09
Erap1	endoplasmic reticulum aminopeptidase 1	1.31776	0.000835	0.002
Esco1	establishment of sister chromatid cohesion N-acetyltransferase 1	0.796188	2.82e-06	1.08e-05
F13a1	coagulation factor XIII A chain	-1.78246	0.00543	0.0109
Fam117b	family with sequence similarity 117 member B	1.91388	5.68e-06	2.05e-05
Fam49b	family with sequence similarity 49 member B	1.90547	7.17e-15	1.71e-13
Fcer1g	Fc fragment of IgE receptor Ig	3.6161	1.72e-12	2.37e-11
Fcgrt	Fc fragment of IgG receptor and transporter	-1.59242	8.2e-09	5.19e-08
Fermt3	fermitin family member 3	1.14741	0.000505	0.00126
Fgfr2	fibroblast growth factor receptor 2	2.173	0.0113	0.0212
Fis1	fission, mitochondrial 1	-0.779668	9.64e-05	0.000275
Folr2	folate receptor beta	-1.50338	3.15e-05	9.88e-05
Frmd4a	FERM domain containing 4A	-1.35865	0.000297	0.000777
Fxyd5	FXYD domain containing ion transport regulator 5	1.01212	0.00517	0.0104
G2e3	G2/M-phase specific E3 ubiquitin protein ligase	2.1926	1.1e-08	6.76e-08
Gapvd1	GTPase activating protein and VPS9 domains 1	1.82319	9.22e-11	8.71e-10
Gas2l1	growth arrest specific 2 like 1	-0.732934	0.00115	0.00266
Gas7	growth arrest specific 7	-2.9142	3.19e-11	3.36e-10
Gltp	glycolipid transfer protein	1.38845	1.37e-06	5.56e-06
Glul	glutamate-ammonia ligase	2.90914	1.78e-10	1.58e-09
Gns	glucosamine (N-acetyl)-6-sulfatase	1.64615	1.43e-06	5.8e-06
Gpbp1	GC-rich promoter binding protein 1	-0.916747	1.01e-06	4.2e-06
Grb2	growth factor receptor bound protein 2	0.746307	5.71e-05	0.00017
Grn	granulin	0.950992	8.6e-06	3e-05
Gsk3b	glycogen synthase kinase 3 beta	2.05364	5.04e-17	2.16e-15
Hcls1	hematopoietic cell-specific Lyn substrate 1	1.41505	0.00075	0.00181
Hexim1	hexamethylene bisacetamide inducible 1	-1.4552	1.33e-10	1.21e-09
Hip1	huntingtin interacting protein 1	2.34751	3.35e-06	1.26e-05
Hivep2	human immunodeficiency virus type I enhancer binding protein 2	-0.723415	0.000303	0.000791
Hivep3	human immunodeficiency virus type I enhancer binding protein 3	-1.23622	0.0032	0.00674
Hpcal1	hippocalcin like 1	3.3658	2.83e-16	1.01e-14
Idh1	isocitrate dehydrogenase (NADP(+)) 1, cytosolic	-1.04831	9.37e-06	3.24e-05
Ier5	immediate early response 5	0.858916	0.000923	0.00219
Ifih1	interferon induced with helicase C domain 1	2.5233	4.34e-06	1.6e-05
Ifngr1	interferon gamma receptor 1	2.85694	3.49e-09	2.38e-08
Igf1	insulin like growth factor 1	-2.94363	7.42e-07	3.17e-06
Igfbp4	insulin like growth factor binding protein 4	-2.9738	7.1e-13	1.06e-11
Ikbkb	inhibitor of kappa light polypeptide gene enhancer in B-cells, kinase beta	-1.05694	1.44e-05	4.81e-05
Ikzf1	IKAROS family zinc finger 1	1.60757	0.00675	0.0133
Il10rb	interleukin 10 receptor subunit beta	1.24476	1.49e-07	7.34e-07
Ilf3	interleukin enhancer binding factor 3	1.85562	2.2e-12	2.93e-11
Inpp4a	inositol polyphosphate-4-phosphatase type I A	1.92756	1.34e-09	9.92e-09
Insig1	insulin induced gene 1	1.57463	7.7e-08	4.01e-07
Ip6k1	inositol hexakisphosphate kinase 1	-0.691059	2.37e-05	7.59e-05
Irf8	interferon regulatory factor 8	1.12426	0.0116	0.0215
Itgam	integrin subunit alpha M	1.29048	0.00433	0.00886
Itgb2	integrin subunit beta 2	3.38262	2.47e-11	2.66e-10
Itpripl2	inositol 1,4,5-trisphosphate receptor interacting protein like 2	1.04895	0.00694	0.0136
Itsn1	intersectin 1	-2.87666	1.84e-14	4e-13
Kctd12	potassium channel tetramerization domain containing 12	-1.1775	0.000189	0.000512
Klf2	Kruppel like factor 2	-1.27117	1.79e-05	5.89e-05
Klf6	Kruppel like factor 6	2.25314	4.5e-07	2e-06
Klhdc3	kelch domain containing 3	1.57652	2.76e-09	1.92e-08
Lama5	laminin subunit alpha 5	-0.625834	0.00428	0.00876
Lamp2	lysosomal associated membrane protein 2	1.19957	2.83e-06	1.08e-05
Laptm5	lysosomal protein transmembrane 5	3.6281	1.01e-15	3.11e-14
Lat2	linker for activation of T-cells family member 2	0.907347	0.00327	0.00688
Lcp1	lymphocyte cytosolic protein 1	3.31292	5.01e-09	3.3e-08
Lcp2	lymphocyte cytosolic protein 2	2.6411	1.26e-07	6.3e-07
Lemd3	LEM domain containing 3	0.594367	0.000567	0.0014
Lgals3	lectin, galactoside binding soluble 3	-0.625296	0.0111	0.0208
Lgmn	legumain	0.814345	0.00277	0.0059
Lifr	leukemia inhibitory factor receptor alpha	-3.03856	1.13e-07	5.71e-07
Lims1	LIM zinc finger domain containing 1	0.608919	0.0188	0.0334
Lipa	lipase A, lysosomal acid type	0.803861	0.00914	0.0174
Lmo2	LIM domain only 2	-1.06729	0.000145	0.000402
Lpl	lipoprotein lipase	-5.30788	6.95e-09	4.45e-08
Lst1	leukocyte specific transcript 1	0.907292	0.00551	0.011
Lyn	LYN proto-oncogene, Src family tyrosine kinase	3.32951	3.04e-11	3.22e-10
Maf	MAF bZIP transcription factor	-1.32264	9.24e-06	3.2e-05
Mapk3	mitogen-activated protein kinase 3	-0.951405	3.52e-10	2.94e-09
Mapk9	mitogen-activated protein kinase 9	1.51979	2.94e-06	1.12e-05
Mapre2	microtubule associated protein RP/EB family member 2	2.0751	2.41e-08	1.39e-07
March1	membrane associated ring-CH-type finger 1	1.14276	0.00891	0.017
March7	membrane associated ring-CH-type finger 7	3.38185	6.14e-19	4.19e-17
Marcks	myristoylated alanine rich protein kinase C substrate	1.30647	8.16e-08	4.23e-07
Mbnl2	muscleblind like splicing regulator 2	0.965374	0.00395	0.00815
Mcur1	mitochondrial calcium uniporter regulator 1	3.32989	1.17e-16	4.58e-15
Mertk	MER proto-oncogene, tyrosine kinase	0.933357	0.00751	0.0146
Mier1	MIER1 transcriptional regulator	0.601283	0.00124	0.00285
Mmp19	matrix metallopeptidase 19	-0.648902	8.12e-08	4.21e-07
Mob1a	MOB kinase activator 1A	1.17171	7.36e-09	4.7e-08
Mphosph8	M-phase phosphoprotein 8	-1.16876	1.04e-10	9.69e-10
Mrps18b	mitochondrial ribosomal protein S18B	1.44221	1.13e-06	4.68e-06
Mrps5	mitochondrial ribosomal protein S5	0.989574	2.61e-08	1.49e-07
Ms4a7	membrane spanning 4-domains A7	1.67194	0.000178	0.000486
Mtm1	myotubularin 1	0.813125	0.0027	0.00578
Myo1e	myosin IE	1.10408	7.14e-06	2.53e-05
Nav1	neuron navigator 1	-1.81168	1.23e-05	4.17e-05
Ncf2	neutrophil cytosolic factor 2	3.09763	1.87e-09	1.34e-08
Nckap1l	NCK associated protein 1 like	1.70532	0.000208	0.000562
Ncoa3	nuclear receptor coactivator 3	1.40766	5.74e-06	2.07e-05
Nemf	nuclear export mediator factor	3.18292	9.83e-14	1.8e-12
Neu1	neuraminidase 1 (lysosomal sialidase)	2.30242	1.77e-07	8.59e-07
Neurl3	neuralized E3 ubiquitin protein ligase 3	-0.97589	0.00708	0.0139
Nfam1	NFAT activating protein with ITAM motif 1	-0.631287	1.06e-07	5.37e-07
Npl	N-acetylneuraminate pyruvate lyase	2.30536	3.74e-09	2.53e-08
Nr1h2	nuclear receptor subfamily 1 group H member 2	0.759345	0.00166	0.00372
Osbpl8	oxysterol binding protein like 8	0.760948	0.00585	0.0116
Osbpl9	oxysterol binding protein like 9	0.880539	0.00247	0.00533
Ostf1	osteoclast stimulating factor 1	1.98375	3.25e-11	3.42e-10
Otulin	OTU deubiquitinase with linear linkage specificity	2.00531	1.22e-06	5e-06
Pan3	PAN3 poly(A) specific ribonuclease subunit	-0.740463	4.34e-05	0.000133
Parp14	poly(ADP-ribose) polymerase family member 14	2.38716	5.56e-07	2.43e-06
Pdap1	PDGFA associated protein 1	3.95119	9.28e-18	4.78e-16
Pdxk	pyridoxal (pyridoxine, vitamin B6) kinase	0.684993	0.0141	0.0258
Pfkfb3	6-phosphofructo-2-kinase/fructose-2,6-biphosphatase 3	-1.8019	3.91e-06	1.45e-05
Pfkp	phosphofructokinase, platelet	2.07432	1.23e-05	4.16e-05
Picalm	phosphatidylinositol binding clathrin assembly protein	1.64417	4.8e-10	3.89e-09
Pid1	phosphotyrosine interaction domain containing 1	-3.41416	1.36e-11	1.54e-10
Pik3c2a	phosphatidylinositol-4-phosphate 3-kinase catalytic subunit type 2 alpha	3.24694	1.05e-09	7.96e-09
Pim3	Pim-3 proto-oncogene, serine/threonine kinase	0.624651	0.00344	0.00719
Pink1	PTEN induced putative kinase 1	-0.703604	0.00862	0.0165
Pitpna	phosphatidylinositol transfer protein alpha	1.11603	1.03e-07	5.22e-07
Plbd1	phospholipase B domain containing 1	1.2076	0.00109	0.00254
Plek	pleckstrin	3.19185	2.69e-08	1.54e-07
Plin2	perilipin 2	1.0085	0.0109	0.0204
Plxnc1	plexin C1	-0.670952	0.000595	0.00146
Pmaip1	phorbol-12-myristate-13-acetate-induced protein 1	2.69859	1.55e-07	7.57e-07
Ppp1r7	protein phosphatase 1 regulatory subunit 7	1.04404	3.97e-05	0.000122
Ppp4c	protein phosphatase 4 catalytic subunit	2.42228	2.85e-17	1.29e-15
Psd3	pleckstrin and Sec7 domain containing 3	1.61564	0.00973	0.0185
Psenen	presenilin enhancer gamma-secretase subunit	4.37423	1.36e-19	1.09e-17
Ptafr	platelet activating factor receptor	1.35299	0.000195	0.000528
Ptpra	protein tyrosine phosphatase, receptor type A	-0.630457	0.0082	0.0158
Ptprj	protein tyrosine phosphatase, receptor type J	0.907054	9.59e-05	0.000274
Ptpro	protein tyrosine phosphatase, receptor type O	1.10688	4.98e-05	0.00015
Rab14	RAB14, member RAS oncogene family	2.47493	4.51e-12	5.57e-11
Rab31	RAB31, member RAS oncogene family	1.29594	5.92e-06	2.14e-05
Rab5c	RAB5C, member RAS oncogene family	3.41446	2.08e-15	5.79e-14
Rab8b	RAB8B, member RAS oncogene family	1.1534	0.00608	0.0121
Rac2	ras-related C3 botulinum toxin substrate 2 (rho family, small GTP binding protein Rac2)	1.97109	6.85e-05	0.000201
Ralgps2	Ral GEF with PH domain and SH3 binding motif 2	-2.05928	5.5e-05	0.000164
Raph1	Ras association (RalGDS/AF-6) and pleckstrin homology domains 1	-0.605659	0.0162	0.0292
Rassf4	Ras association domain family member 4	1.24796	0.0111	0.0207
Rbm47	RNA binding motif protein 47	0.695173	0.0278	0.0473
Rbpj	recombination signal binding protein for immunoglobulin kappa J region	0.987936	0.00017	0.000464
Rel	REL proto-oncogene, NF-kB subunit	1.40009	4.48e-09	2.98e-08
Rell1	RELT like 1	-1.21976	7.31e-05	0.000213
Rfk	riboflavin kinase	1.21884	3.47e-07	1.58e-06
Rgl1	ral guanine nucleotide dissociation stimulator like 1	-1.55769	1.32e-06	5.39e-06
Rgs1	regulator of G-protein signaling 1	4.16289	1.9e-10	1.67e-09
Rhoq	ras homolog family member Q	2.2014	6.62e-11	6.48e-10
Rilpl2	Rab interacting lysosomal protein like 2	-1.15072	3.41e-07	1.56e-06
Rin2	Ras and Rab interactor 2	-1.12469	0.000278	0.000732
Rnf130	ring finger protein 130	0.950319	2.42e-06	9.36e-06
Rnpepl1	arginyl aminopeptidase like 1	-1.12932	5.99e-13	9.13e-12
Samd9l	sterile alpha motif domain containing 9 like	1.54733	0.00535	0.0107
Samhd1	SAM and HD domain containing deoxynucleoside triphosphate triphosphohydrolase 1	1.75937	0.000692	0.00168
Samsn1	SAM domain, SH3 domain and nuclear localization signals 1	1.36785	0.000388	0.000991
Sat1	spermidine/spermine N1-acetyltransferase 1	1.6747	6.6e-07	2.85e-06
Sel1l	SEL1L ERAD E3 ligase adaptor subunit	2.20296	5.06e-10	4.08e-09
Serinc3	serine incorporator 3	1.57082	2.69e-09	1.88e-08
Serpinb8	serpin family B member 8	0.726798	0.0205	0.0361
Setd2	SET domain containing 2	1.40116	3.4e-07	1.56e-06
Sft2d2	SFT2 domain containing 2	1.82822	8.25e-09	5.21e-08
Sgms1	sphingomyelin synthase 1	0.989964	0.00103	0.00242
Sgpl1	sphingosine-1-phosphate lyase 1	2.80528	3.07e-15	8.15e-14
Shroom3	shroom family member 3	-1.06952	0.00453	0.00922
Shtn1	shootin 1	0.690928	0.00781	0.0151
Skap2	src kinase associated phosphoprotein 2	-0.839827	0.00719	0.0141
Slc29a1	solute carrier family 29 member 1 (Augustine blood group)	2.02686	0.000503	0.00126
Slfn5	schlafen family member 5	1.84031	0.00182	0.00404
Snrpa	small nuclear ribonucleoprotein polypeptide A	0.6924	1.82e-06	7.23e-06
Snx29	sorting nexin 29	-0.66072	0.00108	0.00252
Snx3	sorting nexin 3	1.01478	1.38e-07	6.82e-07
Snx30	sorting nexin family member 30	0.675121	0.00191	0.00422
Snx5	sorting nexin 5	1.87811	3.21e-10	2.71e-09
Snx8	sorting nexin 8	-0.717797	2.82e-05	8.93e-05
Sp1	Sp1 transcription factor	1.9484	2.85e-06	1.09e-05
Sppl2a	signal peptide peptidase like 2A	1.90569	7.34e-09	4.69e-08
Srgn	serglycin	1.18299	0.00408	0.00839
Sri	sorcin	-1.38902	0.0005	0.00125
St8sia4	ST8 alpha-N-acetyl-neuraminide alpha-2,8-sialyltransferase 4	1.39809	0.000145	0.000402
Stab1	stabilin 1	-1.5343	6.78e-06	2.41e-05
Stk17b	serine/threonine kinase 17b	2.1675	2.88e-07	1.33e-06
Sulf2	sulfatase 2	2.61611	1.44e-07	7.12e-07
Suz12	SUZ12 polycomb repressive complex 2 subunit	1.35962	2.07e-08	1.21e-07
Syk	spleen associated tyrosine kinase	1.29127	0.000877	0.00209
Tapbp	TAP binding protein (tapasin)	1.35471	5.05e-05	0.000152
Tcof1	treacle ribosome biogenesis factor 1	0.793468	4.64e-05	0.000141
Tet3	tet methylcytosine dioxygenase 3	2.47623	4.48e-15	1.13e-13
Tfrc	transferrin receptor	2.51937	1.01e-11	1.16e-10
Tgfb1	transforming growth factor beta 1	2.34437	5.11e-10	4.12e-09
Tlr2	toll like receptor 2	1.81261	0.000141	0.000392
Tmcc1	transmembrane and coiled-coil domain family 1	1.3416	1.62e-05	5.36e-05
Tmcc3	transmembrane and coiled-coil domain family 3	-0.925017	0.0181	0.0323
Tmem127	transmembrane protein 127	-0.709297	3.24e-05	0.000101
Tmem168	transmembrane protein 168	2.27929	5.76e-09	3.75e-08
Tmem50a	transmembrane protein 50A	1.62112	7.03e-12	8.35e-11
Tnfaip3	TNF alpha induced protein 3	3.70354	1.23e-11	1.4e-10
Tomm22	translocase of outer mitochondrial membrane 22	1.745	7.16e-10	5.6e-09
Tor1b	torsin family 1 member B	1.36392	4.16e-07	1.87e-06
Trabd	TraB domain containing	0.585583	0.000301	0.000786
Tsc22d3	TSC22 domain family member 3	-1.45844	5.8e-05	0.000172
Txnip	thioredoxin interacting protein	-1.86609	5.5e-08	2.95e-07
Tyrobp	TYRO protein tyrosine kinase binding protein	1.99984	1.01e-07	5.13e-07
Ube2f	ubiquitin conjugating enzyme E2 F (putative)	1.51611	1.36e-11	1.54e-10
Ufl1	UFM1 specific ligase 1	0.922862	2.25e-06	8.77e-06
Unc93b1	unc-93 homolog B1 (C. elegans)	2.06845	3.87e-08	2.14e-07
Usp9x	ubiquitin specific peptidase 9, X-linked	1.30812	1.16e-05	3.93e-05
Vamp8	vesicle associated membrane protein 8	1.54311	2.05e-07	9.81e-07
Vps13c	vacuolar protein sorting 13 homolog C	-1.03006	2.6e-07	1.22e-06
Wipf1	WAS/WASL interacting protein family member 1	1.30619	0.000147	0.000408
Wipf2	WAS/WASL interacting protein family member 2	1.32054	1.43e-05	4.78e-05
Wnk1	WNK lysine deficient protein kinase 1	1.95927	4.6e-08	2.51e-07
Wsb2	WD repeat and SOCS box containing 2	1.99402	2.7e-12	3.51e-11
Wtap	Wilms tumor 1 associated protein	3.33555	2.07e-13	3.55e-12
Wwp2	WW domain containing E3 ubiquitin protein ligase 2	-0.941915	0.00696	0.0136
Yipf5	Yip1 domain family member 5	1.62024	2.17e-07	1.03e-06
Zc3h10	zinc finger CCCH-type containing 10	-0.813233	7.2e-07	3.09e-06
Zcchc24	zinc finger CCHC-type containing 24	-4.31195	3.05e-14	6.28e-13
Zeb2	zinc finger E-box binding homeobox 2	-2.50129	2.29e-10	1.98e-09
Znrf2	zinc and ring finger 2, E3 ubiquitin protein ligase	0.903185	0.00245	0.00528
